# Supplementary material for: 2-Methyl-4,6-bis­(1-methyl­hydrazino)pyrimidine
Source: Acta Crystallogr Sect E Struct Rep Online. 2009 Jun 10;65(Pt 7):o1546. doi: 10.1107/S1600536809021643 (PMC2969452; doi:10.1107/S1600536809021643)
Supplement: Supplementary file 1 [file e-65-o1546-sup1.cif]

##############################################################################
###                                                                        ###
###        Electronic paper (Acta Crystallographica Section E)             ###
###                                                                        ###
##############################################################################
#                                                                            #
# This CIF contains the data in a paper accepted for publication in Acta     #
# Crystallographica Section E. It conforms to the requirements of Notes      #
# for Authors for Section E, and has been peer reviewed under the auspices   #
# of the IUCr Commission on Journals.                                        #
#                                                                            #
# Full details of the Crystallographic Information File format               #
# are given in the paper "The Crystallographic Information File (CIF):       #
# a New Standard Archive File for Crystallography" by S. R. Hall, F. H.      #
# Allen and I. D. Brown [Acta Cryst. (1991), A47, 655-685].                  #
#                                                                            #
# The current version of the core CIF dictionary is obtainable from          #
# ftp://ftp.iucr.org/pub/cif_core.dic. The current version number is 2.4.    #
#                                                                            #
# Software is freely available for graphical display of the structure(s) in  #
# this CIF.  For information consult the CIF home page http://www.iucr.org/  #
# cif/home.html                                                              #
#                                                                            #
# This file may be used for bona fide research purposes within the           #
# scientific community so long as proper attribution is given to the journal # 
# article from which it was obtained.                                        #
#                                                                            #
##############################################################################
                                             
data_global
_audit_creation_method     SHELXL-97
_journal_date_recd_electronic     2009-03-19
_journal_date_accepted     2009-06-08
_journal_name_full     'Acta Crystallographica, Section E'
_journal_year     2009
_journal_volume     65
_journal_issue      7
_journal_page_first     o1546
_journal_page_last     o1546
_journal_paper_category     QO
_journal_coeditor_code     BV2120
_publ_contact_author
;
  Lyall R Hanton
  Department of Chemistry
  University of Otago
  P.O. Box 56
  Dunedin
  New Zealand
;
_publ_contact_author_email     lhanton@chemistry.otago.ac.nz
_publ_contact_author_fax     +64-3-04797906
_publ_contact_author_phone     +64-3-4797918
_publ_section_title
;
2-Methyl-4,6-bis(1-methylhydrazino)pyrimidine
;
loop_
    _publ_author_name
    _publ_author_address
    'Hutchinson, Daniel J.'
;       Department of Chemistry
        University of Otago
        PO Box 56
        Dunedin
        New Zealand
;
    'Hanton, Lyall R.'
;       Department of Chemistry
        University of Otago
        PO Box 56
        Dunedin
        New Zealand
;
    'Moratti, Stephen C.'
;       Department of Chemistry
        University of Otago
        PO Box 56
        Dunedin
        New Zealand
;
data_I
_chemical_name_systematic
;
2-Methyl-4,6-bis(1-methylhydrazino)pyrimidine
;
_chemical_name_common     ?
_chemical_formula_moiety     'C7 H14 N6'
_chemical_formula_sum     'C7 H14 N6'
_chemical_formula_iupac     'C7 H14 N6'
_chemical_formula_weight     182.24
_chemical_melting_point     ?
_symmetry_cell_setting     Monoclinic
_symmetry_space_group_name_H-M     'P 21/n'
_symmetry_space_group_name_Hall     '-P 2yn'
loop_
    _symmetry_equiv_pos_as_xyz
    'x, y, z'
    '-x+1/2, y+1/2, -z+1/2'
    '-x, -y, -z'
    'x-1/2, -y-1/2, z-1/2'
_cell_length_a     9.2255(6)
_cell_length_b     8.5075(6)
_cell_length_c     12.2323(7)
_cell_angle_alpha     90.000
_cell_angle_beta     109.233(3)
_cell_angle_gamma     90.000
_cell_volume     906.48(10)
_cell_formula_units_Z     4
_cell_measurement_reflns_used     6739
_cell_measurement_theta_min     2.42
_cell_measurement_theta_max     39.18
_cell_measurement_temperature     90(2)
_exptl_crystal_description     rhomb
_exptl_crystal_colour     colourless
_exptl_crystal_size_max     0.40
_exptl_crystal_size_mid     0.32
_exptl_crystal_size_min     0.18
_exptl_crystal_density_diffrn     1.335
_exptl_crystal_density_meas     ?
_exptl_crystal_density_method     'not measured'
_exptl_crystal_F_000     392
_exptl_absorpt_coefficient_mu     0.091
_exptl_absorpt_correction_type     multi-scan
_exptl_absorpt_process_details     '(SADABS; Bruker, 2006)'
_exptl_absorpt_correction_T_min     0.9051
_exptl_absorpt_correction_T_max     0.9801
_exptl_special_details
;
;
_diffrn_ambient_temperature     90(2)
_diffrn_radiation_type     MoK\a
_diffrn_radiation_wavelength     0.71069
_diffrn_radiation_source     'fine-focus sealed tube'
_diffrn_radiation_monochromator     graphite
_diffrn_measurement_device_type     'Bruker APEXII CCD area-detector'
_diffrn_measurement_method     '\f and \w'
_diffrn_detector_area_resol_mean     ?
_diffrn_reflns_number     16072
_diffrn_reflns_av_R_equivalents     0.0259
_diffrn_reflns_av_sigmaI/netI     0.0113
_diffrn_reflns_theta_min     2.97
_diffrn_reflns_theta_max     25.50
_diffrn_reflns_theta_full     25.50
_diffrn_measured_fraction_theta_max     0.999
_diffrn_measured_fraction_theta_full     0.999
_diffrn_reflns_limit_h_min     -11
_diffrn_reflns_limit_h_max     11
_diffrn_reflns_limit_k_min     -10
_diffrn_reflns_limit_k_max     10
_diffrn_reflns_limit_l_min     -14
_diffrn_reflns_limit_l_max     14
_diffrn_standards_number     0
_diffrn_standards_interval_count     ?
_diffrn_standards_interval_time     ?
_diffrn_standards_decay_%     ?
_refine_special_details
;
Refinement of <i>F</i>^2^ against ALL reflections. The weighted <i>R</i>-factor
<i>wR</i> and goodness of fit <i>S</i> are based on <i>F</i>^2^, conventional
<i>R</i>-factors <i>R</i> are based on <i>F</i>, with <i>F</i> set to zero for
negative <i>F</i>^2^. The threshold expression of <i>F</i>^2^ >
\s(<i>F</i>^2^) is used only for calculating <i>R</i>-factors(gt) <i>etc</i>.
and is not relevant to the choice of reflections for refinement.
<i>R</i>-factors based on <i>F</i>^2^ are statistically about twice as large
as those based on <i>F</i>, and <i>R</i>- factors based on ALL data will be
even larger.
;
_reflns_number_total     1691
_reflns_number_gt     1652
_reflns_threshold_expression     I>2\s(I)
_refine_ls_structure_factor_coef     Fsqd
_refine_ls_matrix_type     full
_refine_ls_R_factor_all     0.0356
_refine_ls_R_factor_gt     0.0348
_refine_ls_wR_factor_gt     0.0947
_refine_ls_wR_factor_ref     0.0957
_refine_ls_goodness_of_fit_ref     1.037
_refine_ls_restrained_S_all     1.037
_refine_ls_number_reflns     1691
_refine_ls_number_parameters     133
_refine_ls_number_restraints     0
_refine_ls_hydrogen_treatment     mixed
_refine_ls_weighting_scheme     calc
_refine_ls_weighting_details
         'calc w=1/[\s^2^(Fo^2^)+(0.0521P)^2^+0.3928P] where P=(Fo^2^+2Fc^2^)/3'
_atom_sites_solution_hydrogens     geom
_atom_sites_solution_primary     direct
_atom_sites_solution_secondary     difmap
_refine_ls_shift/su_max     0.000
_refine_ls_shift/su_mean     0.000
_refine_diff_density_max     0.201
_refine_diff_density_min     -0.207
_refine_ls_extinction_method     none
_refine_ls_extinction_coef     ?
loop_
    _atom_type_symbol
    _atom_type_description
    _atom_type_scat_dispersion_real
    _atom_type_scat_dispersion_imag
    _atom_type_scat_source
    'C' 'C' 0.0033 0.0016
                         'International Tables Vol C Tables 4.2.6.8 and 6.1.1.4'
    'H' 'H' 0.0000 0.0000
                         'International Tables Vol C Tables 4.2.6.8 and 6.1.1.4'
    'N' 'N' 0.0061 0.0033
                         'International Tables Vol C Tables 4.2.6.8 and 6.1.1.4'
_computing_data_collection     'APEX2 (Bruker, 2006)'
_computing_cell_refinement     'APEX2 (Bruker, 2006) and SAINT (Bruker 2006)'
_computing_data_reduction     'SAINT (Bruker 2006)'
_computing_structure_solution     'SIR97 (Altomare <i>et al.</i>,  1999)'
_computing_structure_refinement     'SHELXL97 (Sheldrick, 2008)'
_computing_molecular_graphics
            'SHELXTL (Sheldrick, 2008) and Mercury (Bruno <i>et al.</i>,  2002)'
_computing_publication_material
            'SHELXTL (Sheldrick, 2008) and enCIFer (Allen <i>et al.</i>,  2004)'
loop_
    _atom_site_type_symbol
    _atom_site_label
    _atom_site_fract_x
    _atom_site_fract_y
    _atom_site_fract_z
    _atom_site_U_iso_or_equiv
    _atom_site_adp_type
    _atom_site_calc_flag
    _atom_site_refinement_flags
    _atom_site_occupancy
    _atom_site_disorder_assembly
    _atom_site_disorder_group
    C C1 0.73886(13) 0.17687(13) 0.47904(9) 0.0164(3) Uani d . 1 . .
    C C2 0.93621(12) 0.07975(13) 0.63049(9) 0.0154(3) Uani d . 1 . .
    C C3 1.04186(12) 0.15748(13) 0.59004(9) 0.0161(3) Uani d . 1 . .
    H H3 1.1469 0.1510 0.6289 0.019 Uiso calc R 1 . .
    C C4 0.98251(13) 0.24539(13) 0.48866(10) 0.0157(3) Uani d . 1 . .
    C C5 0.56857(13) 0.18783(15) 0.41657(10) 0.0222(3) Uani d . 1 . .
    H H5A 0.5198 0.0927 0.4284 0.033 Uiso calc R 1 . .
    H H5B 0.5501 0.2024 0.3353 0.033 Uiso calc R 1 . .
    H H5C 0.5273 0.2754 0.4462 0.033 Uiso calc R 1 . .
    C C6 0.87526(13) -0.07473(15) 0.78187(10) 0.0208(3) Uani d . 1 . .
    H H6A 0.8765 -0.0070 0.8449 0.031 Uiso calc R 1 . .
    H H6B 0.9064 -0.1786 0.8108 0.031 Uiso calc R 1 . .
    H H6C 0.7734 -0.0785 0.7268 0.031 Uiso calc R 1 . .
    C C7 1.01177(14) 0.42150(15) 0.33820(11) 0.0233(3) Uani d . 1 . .
    H H7A 0.9543 0.3559 0.2749 0.035 Uiso calc R 1 . .
    H H7B 1.0940 0.4712 0.3194 0.035 Uiso calc R 1 . .
    H H7C 0.9454 0.5004 0.3519 0.035 Uiso calc R 1 . .
    N N1 0.78212(10) 0.08954(11) 0.57463(8) 0.0164(2) Uani d . 1 . .
    N N2 0.82871(11) 0.25598(11) 0.43155(8) 0.0167(2) Uani d . 1 . .
    N N3 0.98058(10) -0.01433(12) 0.72595(8) 0.0186(2) Uani d . 1 . .
    N N4 1.13791(11) -0.04093(12) 0.78658(8) 0.0186(2) Uani d . 1 . .
    H H4A 1.1891(17) 0.0522(19) 0.8151(13) 0.028 Uiso d . 1 . .
    H H4B 1.1821(17) -0.0851(19) 0.7376(14) 0.028 Uiso d . 1 . .
    N N5 1.07451(11) 0.32649(12) 0.44126(8) 0.0196(2) Uani d . 1 . .
    N N6 1.23407(11) 0.29663(13) 0.47455(9) 0.0202(2) Uani d . 1 . .
    H H61 1.2826(18) 0.3324(19) 0.5497(14) 0.030 Uiso d . 1 . .
    H H62 1.2505(17) 0.187(2) 0.4720(13) 0.030 Uiso d . 1 . .
loop_
    _atom_site_aniso_label
    _atom_site_aniso_U_11
    _atom_site_aniso_U_22
    _atom_site_aniso_U_33
    _atom_site_aniso_U_12
    _atom_site_aniso_U_13
    _atom_site_aniso_U_23
    C1 0.0154(6) 0.0164(5) 0.0172(6) 0.0002(4) 0.0053(4) -0.0020(4)
    C2 0.0170(5) 0.0143(5) 0.0147(5) 0.0007(4) 0.0048(4) -0.0043(4)
    C3 0.0129(5) 0.0173(5) 0.0171(5) -0.0002(4) 0.0035(4) -0.0027(4)
    C4 0.0156(5) 0.0142(5) 0.0175(5) -0.0010(4) 0.0059(4) -0.0041(4)
    C5 0.0146(6) 0.0280(7) 0.0226(6) -0.0004(5) 0.0044(5) 0.0059(5)
    C6 0.0194(6) 0.0255(6) 0.0187(6) 0.0002(5) 0.0078(5) 0.0020(5)
    C7 0.0199(6) 0.0246(6) 0.0265(6) 0.0002(5) 0.0090(5) 0.0065(5)
    N1 0.0142(5) 0.0180(5) 0.0171(5) 0.0004(4) 0.0052(4) -0.0008(4)
    N2 0.0144(5) 0.0179(5) 0.0174(5) -0.0002(4) 0.0047(4) -0.0002(4)
    N3 0.0135(5) 0.0244(5) 0.0172(5) 0.0009(4) 0.0040(4) 0.0036(4)
    N4 0.0146(5) 0.0213(5) 0.0179(5) 0.0020(4) 0.0026(4) 0.0000(4)
    N5 0.0121(5) 0.0238(5) 0.0228(5) -0.0001(4) 0.0056(4) 0.0035(4)
    N6 0.0138(5) 0.0238(6) 0.0226(5) -0.0011(4) 0.0056(4) -0.0020(4)
_geom_special_details
;
All e.s.d.'s (except the e.s.d. in the dihedral angle between two l.s. planes)
are estimated using the full covariance matrix. The cell e.s.d.'s are taken
into account individually in the estimation of e.s.d.'s in distances, angles
and torsion angles; correlations between e.s.d.'s in cell parameters are only
used when they are defined by crystal symmetry. An approximate (isotropic)
treatment of cell e.s.d.'s is used for estimating e.s.d.'s involving l.s.
planes.
;
loop_
    _geom_bond_atom_site_label_1
    _geom_bond_atom_site_label_2
    _geom_bond_site_symmetry_2
    _geom_bond_distance
    _geom_bond_publ_flag
    C1 N1 . 1.3308(15) ?
    C1 N2 . 1.3397(15) ?
    C1 C5 . 1.5067(17) ?
    C2 N1 . 1.3619(16) ?
    C2 N3 . 1.3625(15) ?
    C2 C3 . 1.3965(16) ?
    C3 C4 . 1.3963(17) ?
    C3 H3 . 0.9300 ?
    C4 N2 . 1.3626(16) ?
    C4 N5 . 1.3626(16) ?
    C5 H5A . 0.9600 ?
    C5 H5B . 0.9600 ?
    C5 H5C . 0.9600 ?
    C6 N3 . 1.4540(15) ?
    C6 H6A . 0.9600 ?
    C6 H6B . 0.9600 ?
    C6 H6C . 0.9600 ?
    C7 N5 . 1.4480(16) ?
    C7 H7A . 0.9600 ?
    C7 H7B . 0.9600 ?
    C7 H7C . 0.9600 ?
    N3 N4 . 1.4138(14) ?
    N4 H4A . 0.930(16) ?
    N4 H4B . 0.909(16) ?
    N5 N6 . 1.4151(15) ?
    N6 H61 . 0.932(16) ?
    N6 H62 . 0.945(17) ?
loop_
    _geom_angle_atom_site_label_1
    _geom_angle_atom_site_label_2
    _geom_angle_atom_site_label_3
    _geom_angle_site_symmetry_1
    _geom_angle_site_symmetry_3
    _geom_angle
    _geom_angle_publ_flag
    N1 C1 N2 . . 127.74(10) ?
    N1 C1 C5 . . 116.17(10) ?
    N2 C1 C5 . . 116.09(10) ?
    N1 C2 N3 . . 115.80(10) ?
    N1 C2 C3 . . 121.89(10) ?
    N3 C2 C3 . . 122.28(10) ?
    C4 C3 C2 . . 116.94(10) ?
    C4 C3 H3 . . 121.5 ?
    C2 C3 H3 . . 121.5 ?
    N2 C4 N5 . . 115.97(10) ?
    N2 C4 C3 . . 121.89(10) ?
    N5 C4 C3 . . 122.15(10) ?
    C1 C5 H5A . . 109.5 ?
    C1 C5 H5B . . 109.5 ?
    H5A C5 H5B . . 109.5 ?
    C1 C5 H5C . . 109.5 ?
    H5A C5 H5C . . 109.5 ?
    H5B C5 H5C . . 109.5 ?
    N3 C6 H6A . . 109.5 ?
    N3 C6 H6B . . 109.5 ?
    H6A C6 H6B . . 109.5 ?
    N3 C6 H6C . . 109.5 ?
    H6A C6 H6C . . 109.5 ?
    H6B C6 H6C . . 109.5 ?
    N5 C7 H7A . . 109.5 ?
    N5 C7 H7B . . 109.5 ?
    H7A C7 H7B . . 109.5 ?
    N5 C7 H7C . . 109.5 ?
    H7A C7 H7C . . 109.5 ?
    H7B C7 H7C . . 109.5 ?
    C1 N1 C2 . . 115.87(9) ?
    C1 N2 C4 . . 115.66(10) ?
    C2 N3 N4 . . 120.69(9) ?
    C2 N3 C6 . . 123.50(10) ?
    N4 N3 C6 . . 115.24(9) ?
    N3 N4 H4A . . 111.5(9) ?
    N3 N4 H4B . . 109.0(9) ?
    H4A N4 H4B . . 108.5(13) ?
    C4 N5 N6 . . 121.43(10) ?
    C4 N5 C7 . . 121.78(10) ?
    N6 N5 C7 . . 115.49(9) ?
    N5 N6 H61 . . 110.0(10) ?
    N5 N6 H62 . . 109.3(9) ?
    H61 N6 H62 . . 108.9(13) ?
loop_
    _geom_hbond_atom_site_label_D
    _geom_hbond_atom_site_label_H
    _geom_hbond_atom_site_label_A
    _geom_hbond_site_symmetry_A
    _geom_hbond_distance_DH
    _geom_hbond_distance_HA
    _geom_hbond_distance_DA
    _geom_hbond_angle_DHA
    N6 H61 N4 2_756 0.932(16) 2.177(17) 3.0933(18) 167.5(14)
    N4 H4B N2 3_756 0.909(16) 2.504(16) 3.3319(18) 151.6(12)
    N6 H62 N1 3_756 0.945(17) 2.418(17) 3.334(2) 163.3(13)
    N4 H4A N2 4_666 0.930(16) 2.268(16) 3.1722(18) 164.2(13)
