# Supplementary material for: 2-Methyl-4,6-bis­(1-methyl­hydrazino)pyrimidine
Source: Acta Crystallogr Sect E Struct Rep Online. 2009 Jun 10;65(Pt 7):o1546. doi: 10.1107/S1600536809021643 (PMC2969452; doi:10.1107/S1600536809021643)
Supplement: Supplementary file 2 [file e-65-o1546-Isup2.hkl]

#
# h,k,l, Fc-squared, Fo-squared, sigma(Fo-squared) and status flag
#
data_I
_shelx_title ' DJH2 in P2(1)/n'
_shelx_refln_list_code          4
_shelx_F_calc_maximum      128.83
_exptl_crystal_F_000       392.00
_reflns_d_resolution_high  0.8254
 
loop_
 _symmetry_equiv_pos_as_xyz
 'x, y, z'
 '-x+1/2, y+1/2, -z+1/2'
 '-x, -y, -z'
 'x-1/2, -y-1/2, z-1/2'
 
_cell_length_a     9.2260
_cell_length_b     8.5070
_cell_length_c    12.2320
_cell_angle_alpha  90.000
_cell_angle_beta  109.233
_cell_angle_gamma  90.000
 
_shelx_F_squared_multiplier     1.000
 
loop_
 _refln_index_h
 _refln_index_k
 _refln_index_l
 _refln_F_squared_calc
 _refln_F_squared_meas
 _refln_F_squared_sigma
 _refln_observed_status
   2   0   0     1475.03     1435.38     12.14 o
   4   0   0     1736.40     1915.75     21.30 o
   6   0   0       47.90       35.92      0.74 o
   8   0   0       47.54       47.05      1.22 o
  10   0   0      109.56      134.12      3.99 o
   1   1   0     2147.06     2040.49     16.78 o
   2   1   0      389.69      367.59      2.60 o
   3   1   0      845.79      777.56      5.44 o
   4   1   0     1534.54     1683.95     10.85 o
   5   1   0       14.71       27.42      0.43 o
   6   1   0       67.51       81.76      0.81 o
   7   1   0       68.22       66.28      0.72 o
   8   1   0      142.46      114.92      1.44 o
   9   1   0        5.69        3.74      0.31 o
  10   1   0        7.22        7.51      0.65 o
   0   2   0      375.28      380.99      3.44 o
   1   2   0     2928.17     2907.70     24.87 o
   2   2   0      519.13      497.65      4.09 o
   3   2   0       84.98       87.93      0.91 o
   4   2   0      344.39      350.51      2.73 o
   5   2   0      851.02      899.51      8.47 o
   6   2   0      218.75      204.21      1.78 o
   7   2   0       73.60       68.24      0.82 o
   8   2   0      145.54      125.66      1.62 o
   9   2   0       35.82       25.24      0.67 o
  10   2   0       35.52       33.10      1.19 o
   1   3   0     1626.23     1589.67     11.68 o
   2   3   0        2.04        2.60      0.15 o
   3   3   0       39.16       41.18      0.61 o
   4   3   0        7.17        6.09      0.27 o
   5   3   0        9.08       12.86      0.56 o
   6   3   0       61.35       61.15      0.77 o
   7   3   0       44.18       47.34      0.74 o
   8   3   0      415.40      387.41      4.00 o
   9   3   0       18.06       12.66      0.53 o
  10   3   0        5.98        4.68      0.66 o
   0   4   0      236.97      219.57      2.45 o
   1   4   0      155.29      142.25      1.27 o
   2   4   0       34.55       30.78      0.58 o
   3   4   0       44.68       35.50      0.63 o
   4   4   0        0.35        1.07      0.12 o
   5   4   0      189.75      185.82      1.90 o
   6   4   0      457.89      460.19      4.24 o
   7   4   0      279.85      295.88      3.19 o
   8   4   0       56.38       51.90      1.17 o
   9   4   0        5.23        4.78      0.43 o
   1   5   0       49.98       53.13      0.71 o
   2   5   0      907.15      956.37      7.38 o
   3   5   0      543.13      560.89      5.13 o
   4   5   0       20.87       23.09      0.52 o
   5   5   0       84.37       92.99      1.24 o
   6   5   0      131.03      143.12      1.78 o
   7   5   0      835.10      821.99      7.93 o
   8   5   0       25.62       29.77      1.11 o
   9   5   0        0.31        0.52      0.18 o
   0   6   0       60.92       62.32      1.37 o
   1   6   0      235.77      223.48      2.22 o
   2   6   0       42.66       29.01      0.58 o
   3   6   0       13.16       13.28      0.41 o
   4   6   0       10.67       14.13      0.42 o
   5   6   0       69.76       69.28      1.08 o
   6   6   0      311.81      311.51      3.61 o
   7   6   0       30.22       27.57      0.73 o
   8   6   0       13.53       13.67      0.80 o
   1   7   0       18.55       16.46      0.49 o
   2   7   0      288.17      297.35      2.79 o
   3   7   0      176.93      177.81      1.94 o
   4   7   0       70.18       62.01      1.07 o
   5   7   0      142.16      149.20      1.89 o
   6   7   0      540.90      555.31      5.83 o
   7   7   0       26.99       24.72      0.88 o
   0   8   0      283.54      270.49      4.17 o
   1   8   0        4.82        6.19      0.42 o
   2   8   0       28.05       30.29      0.82 o
   3   8   0        7.35        7.42      0.42 o
   4   8   0        3.10        4.89      0.38 o
   5   8   0      311.83      316.27      3.54 o
   6   8   0      425.38      437.00      4.94 o
   1   9   0        2.11        1.07      0.26 o
   2   9   0       90.68       96.06      1.79 o
   3   9   0       48.38       45.03      1.16 o
   4   9   0       13.79       14.87      0.69 o
   5   9   0        9.12        9.14      0.72 o
   0  10   0        1.91        2.02      0.50 o
   1  10   0       51.93       53.19      1.47 o
   2  10   0       36.92       41.14      1.15 o
  -9   0   1        1.10        0.94      0.20 o
  -7   0   1       16.83       19.94      0.60 o
  -5   0   1       58.34       44.54      1.01 o
  -3   0   1       27.21       22.49      0.45 o
   1   0   1     6043.49     5501.21     61.56 o
   3   0   1      218.25      205.38      2.06 o
   5   0   1     2169.03     2452.33     22.92 o
   7   0   1      153.76      144.84      2.13 o
   9   0   1        0.33        2.10      0.49 o
 -10   1   1       33.30       38.30      0.95 o
  -9   1   1       20.30       23.15      0.68 o
  -8   1   1        3.82        2.09      0.17 o
  -7   1   1        3.75        3.21      0.17 o
  -6   1   1      341.20      348.87      2.57 o
  -5   1   1       85.90       88.47      0.87 o
  -4   1   1       11.15       18.79      0.31 o
  -3   1   1      207.30      195.96      1.59 o
  -2   1   1      230.16      219.21      1.68 o
  -1   1   1      110.20      131.99      1.08 o
   0   1   1      459.04      455.35      4.74 o
   1   1   1      822.68      833.97      6.20 o
   2   1   1        0.61        0.91      0.08 o
   3   1   1      225.90      300.72      2.06 o
   4   1   1      824.02      923.83      5.90 o
   5   1   1       35.17       49.05      0.56 o
   6   1   1       12.16       21.98      0.35 o
   7   1   1      378.79      356.18      2.76 o
   8   1   1       96.86       89.77      1.30 o
   9   1   1       14.19       14.18      0.57 o
  10   1   1        1.12        1.83      0.40 o
 -10   2   1        1.23        1.89      0.23 o
  -9   2   1        0.24        0.89      0.19 o
  -8   2   1      409.52      396.93      3.68 o
  -7   2   1      417.08      434.13      3.10 o
  -6   2   1        5.57        8.42      0.27 o
  -5   2   1      632.71      727.91      4.90 o
  -4   2   1      454.05      533.04      3.84 o
  -3   2   1        0.23        1.20      0.10 o
  -2   2   1      802.83      732.70      5.62 o
  -1   2   1      997.75     1047.02      8.09 o
   0   2   1      120.10      144.70      1.20 o
   1   2   1       34.84       34.11      0.43 o
   2   2   1       34.86       25.30      0.33 o
   3   2   1      604.74      589.16      6.13 o
   4   2   1      592.75      582.32      4.13 o
   5   2   1       60.83       65.22      0.68 o
   6   2   1       49.20       56.03      0.67 o
   7   2   1        3.86        4.97      0.22 o
   8   2   1        3.50        4.24      0.32 o
   9   2   1       20.90       16.33      0.73 o
  10   2   1        0.63        0.39      0.24 o
 -10   3   1        3.99        3.98      0.34 o
  -9   3   1      199.01      182.37      2.47 o
  -8   3   1       31.96       37.09      0.80 o
  -7   3   1     1219.13     1220.45      8.67 o
  -6   3   1      175.06      204.14      1.90 o
  -5   3   1      339.21      385.46      3.22 o
  -4   3   1      251.12      298.67      2.44 o
  -3   3   1      448.48      461.14      4.24 o
  -2   3   1        1.69        3.01      0.17 o
  -1   3   1      115.71      120.79      1.52 o
   0   3   1      191.31      184.87      1.48 o
   1   3   1      904.78      869.37      6.29 o
   2   3   1       58.61       59.59      0.69 o
   3   3   1      215.82      208.90      1.70 o
   4   3   1       41.37       46.99      0.63 o
   5   3   1       55.75       51.78      0.71 o
   6   3   1       87.51       89.34      1.16 o
   7   3   1        7.99        5.66      0.31 o
   8   3   1        6.02        4.79      0.40 o
   9   3   1        7.42       10.00      0.66 o
  -9   4   1        3.79        3.63      0.35 o
  -8   4   1       54.50       56.47      1.11 o
  -7   4   1       46.30       48.23      0.98 o
  -6   4   1       32.35       34.64      0.64 o
  -5   4   1        0.63        0.71      0.13 o
  -4   4   1      425.61      423.76      3.83 o
  -3   4   1       16.34       12.10      0.34 o
  -2   4   1      236.38      215.21      2.06 o
  -1   4   1      236.83      247.17      2.06 o
   0   4   1      116.21      113.69      1.11 o
   1   4   1      136.32      131.04      1.26 o
   2   4   1       28.80       42.67      0.66 o
   3   4   1       12.04       14.69      0.34 o
   4   4   1      216.57      220.60      1.88 o
   5   4   1      380.81      375.43      3.42 o
   6   4   1      271.27      268.38      2.75 o
   7   4   1      176.20      176.05      2.91 o
   8   4   1      100.06      101.08      1.90 o
   9   4   1       18.56       20.91      0.96 o
  -9   5   1       20.80       24.71      0.93 o
  -8   5   1        7.75        9.14      0.57 o
  -7   5   1        0.07        0.27      0.13 o
  -6   5   1        6.20        4.73      0.34 o
  -5   5   1        0.03        0.57      0.12 o
  -4   5   1       36.12       28.69      0.57 o
  -3   5   1      459.78      488.67      3.95 o
  -2   5   1      552.18      544.49      4.39 o
  -1   5   1       79.38       71.65      0.89 o
   0   5   1      232.93      209.76      1.90 o
   1   5   1     1105.77     1104.20      7.73 o
   2   5   1       50.91       45.30      0.70 o
   3   5   1       75.52       91.12      1.14 o
   4   5   1        9.74        8.21      0.29 o
   5   5   1       54.12       50.39      0.83 o
   6   5   1      141.26      140.59      1.82 o
   7   5   1      788.48      793.63      8.90 o
   8   5   1      110.12      117.00      2.16 o
  -8   6   1       31.68       33.98      1.01 o
  -7   6   1        7.43        9.53      0.65 o
  -6   6   1        0.15        0.28      0.13 o
  -5   6   1      104.61      110.63      1.39 o
  -4   6   1       46.41       45.68      0.78 o
  -3   6   1      123.63      137.21      1.58 o
  -2   6   1       33.51       39.55      0.69 o
  -1   6   1        2.03        2.78      0.22 o
   0   6   1      246.21      257.96      2.54 o
   1   6   1      271.41      285.18      2.40 o
   2   6   1        8.95       10.77      0.35 o
   3   6   1        0.44        0.22      0.11 o
   4   6   1       12.55       13.23      0.46 o
   5   6   1      445.36      462.86      4.53 o
   6   6   1       31.52       32.94      0.84 o
   7   6   1       10.39       12.02      0.60 o
   8   6   1       11.13       14.03      0.80 o
  -7   7   1      136.91      137.71      2.17 o
  -6   7   1       14.06       13.83      0.62 o
  -5   7   1        0.14        0.30      0.13 o
  -4   7   1       46.00       50.71      0.95 o
  -3   7   1       17.33       17.24      0.48 o
  -2   7   1       34.19       36.50      0.67 o
  -1   7   1      290.02      263.92      2.88 o
   0   7   1       11.70        9.56      0.46 o
   1   7   1       55.41       59.35      0.96 o
   2   7   1       96.33       90.86      1.24 o
   3   7   1       69.21       71.78      1.16 o
   4   7   1        4.83        3.49      0.30 o
   5   7   1       11.19       11.11      0.51 o
   6   7   1       27.17       30.17      0.84 o
   7   7   1       63.37       66.68      1.44 o
  -6   8   1      201.72      209.26      2.71 o
  -5   8   1       19.49       18.00      0.68 o
  -4   8   1       16.26       16.04      0.63 o
  -3   8   1        0.14        0.08      0.13 o
  -2   8   1       37.22       41.46      0.92 o
  -1   8   1       75.69       74.99      1.37 o
   0   8   1      114.86      128.90      1.92 o
   1   8   1        1.49        1.54      0.18 o
   2   8   1       22.97       22.33      0.58 o
   3   8   1       12.07       14.52      0.74 o
   4   8   1       19.47       20.65      0.70 o
   5   8   1       32.81       31.49      0.90 o
   6   8   1       37.52       39.20      1.88 o
  -5   9   1       47.37       45.96      1.23 o
  -4   9   1       37.16       37.96      1.08 o
  -3   9   1        0.68        0.70      0.19 o
  -2   9   1        1.35        0.88      0.20 o
  -1   9   1       37.68       34.10      0.98 o
   0   9   1       14.30       14.95      0.83 o
   1   9   1        7.82        8.89      0.56 o
   2   9   1       87.87       81.49      1.52 o
   3   9   1       24.90       26.49      0.96 o
   4   9   1       12.56       13.98      0.76 o
  -2  10   1      157.46      165.63      2.66 o
  -1  10   1      206.03      211.50      3.12 o
   0  10   1       62.89       72.14      1.70 o
   1  10   1        1.38        1.21      0.24 o
   2  10   1        6.35        6.91      0.65 o
 -10   0   2       40.80       48.94      2.18 o
  -8   0   2        8.95       10.29      0.52 o
  -6   0   2     2441.34     2495.44     25.84 o
  -4   0   2      589.38      532.46      4.84 o
  -2   0   2     5639.65     5040.71    129.04 o
   0   0   2     2227.27     2219.52     25.03 o
   2   0   2      271.61      254.29      2.46 o
   4   0   2     3412.53     3726.59     29.51 o
   6   0   2       74.82       68.05      0.95 o
   8   0   2      615.54      507.11      5.99 o
 -10   1   2        1.07        1.30      0.20 o
  -9   1   2        0.09        0.02      0.16 o
  -8   1   2      276.16      264.80      2.36 o
  -7   1   2      134.18      127.52      1.28 o
  -6   1   2       45.22       41.70      0.59 o
  -5   1   2       85.68       84.31      0.83 o
  -4   1   2      478.33      478.90      3.28 o
  -3   1   2      979.56      937.44      6.48 o
  -2   1   2       68.87       55.18      0.50 o
  -1   1   2     3414.85     3268.20     34.11 o
   0   1   2     1184.87     1123.64      7.32 o
   1   1   2      976.67      942.89      5.62 o
   2   1   2        0.14        0.36      0.09 o
   3   1   2        2.18        4.13      0.17 o
   4   1   2      143.26      180.09      1.30 o
   5   1   2       28.72       26.05      0.35 o
   6   1   2       29.17       30.89      0.45 o
   7   1   2       83.39       84.10      0.97 o
   8   1   2       80.54       60.93      1.14 o
   9   1   2       18.54       11.70      0.85 o
 -10   2   2        3.79        6.42      0.42 o
  -9   2   2        9.21       10.16      0.51 o
  -8   2   2      649.33      635.32      5.21 o
  -7   2   2      826.21      835.00      5.60 o
  -6   2   2      186.74      197.46      1.66 o
  -5   2   2      565.77      574.35      4.41 o
  -4   2   2       18.62       20.50      0.38 o
  -3   2   2        7.33        9.97      0.22 o
  -2   2   2      837.13      908.70      6.39 o
  -1   2   2    14387.37    13485.63    126.92 o
   0   2   2    16597.44    14903.85    187.05 o
   1   2   2      798.36      798.43      5.96 o
   2   2   2        2.11       -0.06      0.08 o
   3   2   2      295.83      315.15      2.35 o
   4   2   2      695.63      749.58      5.46 o
   5   2   2      242.92      241.58      1.90 o
   6   2   2        2.14        2.37      0.16 o
   7   2   2        1.53        0.84      0.13 o
   8   2   2        1.81        1.85      0.20 o
   9   2   2        0.19        0.83      0.34 o
 -10   3   2        0.02        0.20      0.19 o
  -9   3   2        2.80        4.09      0.35 o
  -8   3   2      624.27      612.90      5.34 o
  -7   3   2      715.31      711.78      5.33 o
  -6   3   2       22.91       24.51      0.48 o
  -5   3   2      914.28      949.73      7.23 o
  -4   3   2       73.70       74.48      0.91 o
  -3   3   2     1313.31     1405.79     10.32 o
  -2   3   2      383.23      406.08      3.79 o
  -1   3   2     1238.67     1233.58      8.75 o
   0   3   2     2557.33     2785.26     19.39 o
   1   3   2       74.55       78.03      0.84 o
   2   3   2      250.31      239.61      2.28 o
   3   3   2      184.17      180.61      2.15 o
   4   3   2       78.96       80.18      0.96 o
   5   3   2      109.36      109.51      1.07 o
   6   3   2      148.03      155.91      1.65 o
   7   3   2      249.17      214.01      3.77 o
   8   3   2       17.99       17.33      0.72 o
   9   3   2        2.97        3.33      0.43 o
 -10   4   2       15.64       12.87      0.63 o
  -9   4   2       46.89       42.08      0.93 o
  -8   4   2       15.97       14.64      0.57 o
  -7   4   2      376.39      356.47      3.27 o
  -6   4   2      131.26      136.74      1.56 o
  -5   4   2       47.65       54.75      0.85 o
  -4   4   2       82.19       96.81      1.24 o
  -3   4   2        3.88        4.50      0.24 o
  -2   4   2       14.73       20.59      0.46 o
  -1   4   2      486.52      515.39      4.10 o
   0   4   2        6.82        7.33      0.23 o
   1   4   2      350.45      374.18      2.97 o
   2   4   2      140.65      138.28      1.40 o
   3   4   2       31.02       34.90      0.52 o
   4   4   2       48.44       50.59      0.66 o
   5   4   2      296.26      273.52      2.60 o
   6   4   2        1.16        1.10      0.15 o
   7   4   2        0.37        0.36      0.14 o
   8   4   2       12.31       14.77      0.80 o
   9   4   2       82.88       97.65      1.98 o
  -9   5   2      188.83      188.58      2.67 o
  -8   5   2        6.86        6.11      0.47 o
  -7   5   2       33.29       35.34      0.90 o
  -6   5   2        3.36        5.20      0.33 o
  -5   5   2       37.34       31.78      0.66 o
  -4   5   2        3.93        3.92      0.19 o
  -3   5   2        0.58        1.40      0.15 o
  -2   5   2       84.45       92.83      1.11 o
  -1   5   2        0.07        0.20      0.25 o
   0   5   2        8.15        6.03      0.29 o
   1   5   2     1077.24     1146.12      7.72 o
   2   5   2      293.87      323.30      3.28 o
   3   5   2       36.91       34.85      0.60 o
   4   5   2      270.52      284.76      2.47 o
   5   5   2      758.81      759.96      6.52 o
   6   5   2      772.65      775.98      7.98 o
   7   5   2      126.47      122.52      2.09 o
   8   5   2       11.73       10.71      0.66 o
  -8   6   2        1.01        0.63      0.18 o
  -7   6   2       16.69       16.20      0.73 o
  -6   6   2       79.36       79.16      1.21 o
  -5   6   2      121.00      109.60      1.43 o
  -4   6   2        4.35        4.59      0.29 o
  -3   6   2      103.83       97.07      1.19 o
  -2   6   2       74.90       72.47      1.18 o
  -1   6   2      164.14      154.63      1.86 o
   0   6   2       10.57       11.86      0.38 o
   1   6   2        2.35        1.02      0.10 o
   2   6   2        8.67        6.26      0.30 o
   3   6   2        0.55        0.46      0.13 o
   4   6   2      137.92      145.84      1.67 o
   5   6   2      357.04      352.52      3.88 o
   6   6   2      688.34      698.01      7.38 o
   7   6   2        1.62        1.67      0.29 o
  -8   7   2       21.27       21.58      0.83 o
  -7   7   2        2.22        2.99      0.32 o
  -6   7   2       93.60       90.35      1.52 o
  -5   7   2       10.73       11.08      0.54 o
  -4   7   2        9.03        8.85      0.42 o
  -3   7   2       76.08       72.75      1.04 o
  -2   7   2      327.50      323.72      3.61 o
  -1   7   2       23.16       21.64      0.60 o
   0   7   2       22.93       22.28      0.59 o
   1   7   2       41.18       40.80      0.71 o
   2   7   2      311.60      337.51      3.23 o
   3   7   2      188.24      186.97      2.22 o
   4   7   2       29.90       28.10      0.83 o
   5   7   2      139.02      148.20      2.30 o
   6   7   2      374.53      377.04      4.55 o
   7   7   2       29.51       32.96      0.96 o
  -6   8   2      478.70      473.55      5.23 o
  -5   8   2        8.89        9.40      0.63 o
  -4   8   2       37.24       40.43      0.98 o
  -3   8   2        7.38        6.36      0.41 o
  -2   8   2      308.21      318.18      3.67 o
  -1   8   2       75.59       69.33      1.31 o
   0   8   2        1.84        2.14      0.26 o
   1   8   2       26.41       22.41      0.66 o
   2   8   2       39.79       36.97      0.83 o
   3   8   2        0.97        0.79      0.19 o
   4   8   2      179.19      184.41      2.92 o
   5   8   2       79.25       78.91      1.58 o
   6   8   2       43.51       45.88      1.18 o
  -5   9   2      130.72      131.67      2.31 o
  -4   9   2       26.17       22.94      0.85 o
  -3   9   2       85.05       85.46      1.70 o
  -2   9   2       32.21       34.07      1.00 o
  -1   9   2        3.07        3.47      0.32 o
   0   9   2        3.59        2.81      0.30 o
   1   9   2       48.89       49.62      1.38 o
   2   9   2       29.20       30.50      1.03 o
   3   9   2        1.06        1.57      0.26 o
   4   9   2        0.42        0.43      0.18 o
  -2  10   2      306.49      324.65      5.23 o
  -1  10   2      495.17      505.47      5.93 o
   0  10   2        0.95        0.26      0.22 o
   1  10   2        9.77       11.05      0.81 o
 -11   0   3        0.66        1.31      0.27 o
  -9   0   3      195.88      192.65      2.95 o
  -7   0   3      575.26      604.57      7.25 o
  -5   0   3      104.41      113.28      1.53 o
  -3   0   3      206.82      199.66      1.99 o
  -1   0   3        5.12        3.24      0.13 o
   1   0   3       48.07       50.74      0.54 o
   3   0   3     2312.81     2261.09     19.23 o
   5   0   3       27.12       20.78      0.43 o
   7   0   3      171.99      179.74      2.53 o
   9   0   3       30.26       21.88      1.43 o
 -11   1   3       27.64       32.44      1.29 o
 -10   1   3       35.21       37.45      0.96 o
  -9   1   3      137.16      125.69      1.50 o
  -8   1   3      572.41      560.98      4.36 o
  -7   1   3       27.46       31.74      0.54 o
  -6   1   3      101.98      109.41      1.17 o
  -5   1   3      107.89      104.15      0.98 o
  -4   1   3      127.78      128.83      1.10 o
  -3   1   3      181.78      173.62      1.32 o
  -2   1   3      227.79      224.25      1.43 o
  -1   1   3      319.54      343.02      1.98 o
   0   1   3      563.33      514.33      3.49 o
   1   1   3      595.47      553.85      3.75 o
   2   1   3        2.52        6.55      0.13 o
   3   1   3      269.14      287.27      1.88 o
   4   1   3      500.52      538.79      3.30 o
   5   1   3        0.10        1.42      0.09 o
   6   1   3       40.86       36.39      0.54 o
   7   1   3      160.94      141.83      1.82 o
   8   1   3       15.69       20.83      0.80 o
   9   1   3       31.79       33.70      1.36 o
 -10   2   3       13.63       15.19      0.61 o
  -9   2   3        1.14        1.24      0.15 o
  -8   2   3        4.98        6.10      0.33 o
  -7   2   3       49.56       50.49      0.74 o
  -6   2   3       20.17       19.73      0.39 o
  -5   2   3       53.71       49.45      0.61 o
  -4   2   3       33.05       27.39      0.41 o
  -3   2   3     1353.06     1350.90      8.86 o
  -2   2   3        1.21        1.59      0.11 o
  -1   2   3     4239.82     4067.59     46.27 o
   0   2   3     4115.04     4094.21     30.23 o
   1   2   3       44.50       30.37      0.36 o
   2   2   3        6.79        2.37      0.10 o
   3   2   3      672.87      727.95      4.63 o
   4   2   3       10.00       18.47      0.34 o
   5   2   3      501.60      533.56      3.78 o
   6   2   3        5.56        3.66      0.19 o
   7   2   3       81.15       83.87      1.33 o
   8   2   3        0.55        0.89      0.26 o
   9   2   3       11.99       14.06      0.92 o
 -10   3   3        0.24        0.12      0.12 o
  -9   3   3       34.45       40.38      0.89 o
  -8   3   3        8.31       11.45      0.40 o
  -7   3   3       34.96       32.84      0.58 o
  -6   3   3        0.26        0.63      0.20 o
  -5   3   3      183.69      169.78      1.69 o
  -4   3   3      389.61      433.88      3.52 o
  -3   3   3     1900.90     1960.58     13.58 o
  -2   3   3      242.16      239.16      1.93 o
  -1   3   3     1670.65     1650.76     12.14 o
   0   3   3      237.18      237.08      2.22 o
   1   3   3     1007.63     1086.67      8.96 o
   2   3   3      150.69      139.59      1.21 o
   3   3   3      114.89      101.25      0.99 o
   4   3   3       53.25       55.70      0.64 o
   5   3   3       82.45       84.23      0.96 o
   6   3   3       10.36        9.45      0.38 o
   7   3   3       20.90       21.27      0.62 o
   8   3   3        3.51        4.81      0.46 o
   9   3   3        0.33       -0.10      0.20 o
 -10   4   3        1.78        1.49      0.20 o
  -9   4   3       14.94       13.42      0.58 o
  -8   4   3       60.07       58.08      1.02 o
  -7   4   3      228.38      234.81      2.38 o
  -6   4   3       67.11       72.74      1.10 o
  -5   4   3      166.59      184.37      1.84 o
  -4   4   3      337.18      366.53      3.23 o
  -3   4   3        0.68        0.75      0.11 o
  -2   4   3      410.11      408.14      3.54 o
  -1   4   3      690.28      720.87      5.58 o
   0   4   3      665.80      619.41      5.09 o
   1   4   3        3.70        3.53      0.20 o
   2   4   3        1.92        1.82      0.14 o
   3   4   3        3.03        3.93      0.18 o
   4   4   3       60.31       59.56      0.74 o
   5   4   3       19.90       25.64      0.48 o
   6   4   3       30.42       29.22      0.75 o
   7   4   3       20.00       18.97      0.61 o
   8   4   3       20.00       19.76      0.78 o
  -9   5   3      142.37      135.22      2.15 o
  -8   5   3       90.29       91.47      1.74 o
  -7   5   3       94.47       92.74      1.48 o
  -6   5   3      152.90      158.82      1.82 o
  -5   5   3      188.94      207.64      2.28 o
  -4   5   3       46.67       39.90      0.65 o
  -3   5   3       35.15       39.78      0.83 o
  -2   5   3        0.62        0.31      0.10 o
  -1   5   3       19.54       14.59      0.37 o
   0   5   3      111.65      103.19      1.05 o
   1   5   3        5.48        5.36      0.26 o
   2   5   3       22.08       28.64      0.54 o
   3   5   3      135.74      133.76      1.50 o
   4   5   3       83.27       75.93      0.94 o
   5   5   3       42.20       46.39      0.86 o
   6   5   3      321.87      318.49      3.79 o
   7   5   3       49.07       48.64      1.10 o
   8   5   3        3.45        3.94      0.39 o
  -9   6   3        2.55        3.24      0.37 o
  -8   6   3       64.51       66.00      1.49 o
  -7   6   3        4.31        3.46      0.61 o
  -6   6   3       35.93       34.79      0.75 o
  -5   6   3      190.60      190.53      2.10 o
  -4   6   3       29.96       30.19      0.63 o
  -3   6   3        2.70        2.05      0.14 o
  -2   6   3        5.23        7.63      0.38 o
  -1   6   3        5.87        6.88      0.36 o
   0   6   3      102.92       97.45      1.26 o
   1   6   3        4.12        8.16      0.30 o
   2   6   3       18.45       14.84      0.55 o
   3   6   3       42.76       44.99      0.85 o
   4   6   3        3.26        4.16      0.31 o
   5   6   3      637.52      637.68      6.75 o
   6   6   3       25.12       26.31      0.78 o
   7   6   3       84.45       87.55      1.62 o
  -8   7   3        8.62        8.91      0.61 o
  -7   7   3       23.69       22.98      0.84 o
  -6   7   3        9.12        9.65      0.53 o
  -5   7   3        0.41        0.17      0.11 o
  -4   7   3       54.63       54.07      0.95 o
  -3   7   3        8.39        9.29      0.47 o
  -2   7   3        2.35        1.70      0.21 o
  -1   7   3      136.59      133.79      2.08 o
   0   7   3       11.03       12.67      0.49 o
   1   7   3       63.10       68.92      1.03 o
   2   7   3      290.75      282.97      2.80 o
   3   7   3        1.24        1.15      0.16 o
   4   7   3       42.08       43.19      0.96 o
   5   7   3       30.91       29.36      0.85 o
   6   7   3      456.25      452.72      5.50 o
  -7   8   3       77.28       79.71      1.60 o
  -6   8   3        6.08        4.95      0.41 o
  -5   8   3       53.20       52.63      1.28 o
  -4   8   3       17.44       22.19      0.64 o
  -3   8   3       67.10       66.41      1.30 o
  -2   8   3      505.79      507.85      6.10 o
  -1   8   3      127.00      128.36      1.93 o
   0   8   3        0.22        0.12      0.11 o
   1   8   3        1.88        2.19      0.23 o
   2   8   3       49.55       48.96      1.13 o
   3   8   3       45.35       44.98      1.11 o
   4   8   3       74.84       77.78      1.52 o
   5   8   3       44.80       48.42      1.18 o
  -5   9   3        0.66        1.11      0.21 o
  -4   9   3       28.48       28.33      0.93 o
  -3   9   3      212.32      212.63      3.07 o
  -2   9   3        8.72       10.12      0.58 o
  -1   9   3       10.46       13.56      0.67 o
   0   9   3       35.13       35.27      1.09 o
   1   9   3       96.54       88.19      1.85 o
   2   9   3       94.91       91.49      2.08 o
   3   9   3        0.24        0.81      0.23 o
  -2  10   3        6.60        6.68      0.63 o
  -1  10   3      178.25      183.61      3.36 o
   0  10   3       12.46       13.01      0.87 o
 -10   0   4        5.28        5.64      0.49 o
  -8   0   4     4357.02     4373.18     43.42 o
  -6   0   4        3.57        1.61      0.18 o
  -4   0   4       54.10       51.13      0.77 o
  -2   0   4     1393.99     1236.17      8.70 o
   0   0   4     1129.43     1021.59      9.36 o
   2   0   4      365.27      375.41      3.42 o
   4   0   4      379.70      366.89      3.29 o
   6   0   4       73.25       62.76      1.14 o
   8   0   4       15.38       10.84      0.86 o
 -11   1   4       17.59       20.68      0.79 o
 -10   1   4       25.47       28.26      0.71 o
  -9   1   4      124.03      122.21      1.48 o
  -8   1   4      387.54      384.78      3.09 o
  -7   1   4      861.45      857.27      6.06 o
  -6   1   4      148.39      151.72      1.40 o
  -5   1   4      185.02      196.30      1.59 o
  -4   1   4     1130.86     1238.11      9.80 o
  -3   1   4      695.07      751.38      4.39 o
  -2   1   4       77.95       68.88      0.53 o
  -1   1   4      581.55      530.91      3.89 o
   0   1   4     2618.97     2632.88     18.04 o
   1   1   4      262.39      258.76      2.09 o
   2   1   4       43.18       53.07      0.44 o
   3   1   4      191.43      234.79      1.59 o
   4   1   4        4.84        4.70      0.15 o
   5   1   4        7.95        7.10      0.19 o
   6   1   4       44.01       40.32      0.62 o
   7   1   4      186.48      167.58      2.08 o
   8   1   4       56.27       52.59      1.22 o
   9   1   4        5.45        5.30      0.48 o
 -10   2   4        5.42        5.01      0.34 o
  -9   2   4       12.57       12.69      0.51 o
  -8   2   4       63.13       65.35      0.90 o
  -7   2   4     1108.49     1067.61      7.42 o
  -6   2   4      222.19      213.11      1.91 o
  -5   2   4       62.72       78.01      0.85 o
  -4   2   4       18.09        9.40      0.23 o
  -3   2   4      492.40      445.18      3.40 o
  -2   2   4      391.23      351.06      2.34 o
  -1   2   4      407.14      431.45      3.02 o
   0   2   4       89.76       84.81      0.74 o
   1   2   4       33.17       47.72      0.52 o
   2   2   4       11.88       12.37      0.21 o
   3   2   4      273.99      287.68      2.05 o
   4   2   4     1337.60     1381.79      9.02 o
   5   2   4       30.83       33.45      0.47 o
   6   2   4       59.52       56.13      1.12 o
   7   2   4      325.54      304.65      3.62 o
   8   2   4        2.06       -0.01      0.19 o
 -10   3   4       13.85       13.86      0.62 o
  -9   3   4      156.89      166.25      1.94 o
  -8   3   4       43.20       40.15      0.73 o
  -7   3   4       60.86       58.71      0.82 o
  -6   3   4        1.54        1.06      0.13 o
  -5   3   4      168.19      164.39      1.52 o
  -4   3   4      196.39      170.56      1.57 o
  -3   3   4       80.92       69.70      0.79 o
  -2   3   4      370.40      375.13      2.66 o
  -1   3   4      108.09      114.89      1.60 o
   0   3   4     1666.64     1735.89     13.38 o
   1   3   4      913.50     1098.68      7.90 o
   2   3   4        0.93        0.54      0.08 o
   3   3   4      138.77      148.80      1.22 o
   4   3   4     1243.98     1271.64      8.19 o
   5   3   4      842.30      813.32      6.24 o
   6   3   4       67.81       69.71      1.07 o
   7   3   4        0.49        0.45      0.17 o
   8   3   4       18.92       17.78      0.79 o
 -10   4   4        0.22        0.11      0.17 o
  -9   4   4       17.57       16.56      0.64 o
  -8   4   4       43.29       44.30      0.80 o
  -7   4   4       20.33       19.61      0.61 o
  -6   4   4       98.14       98.50      1.30 o
  -5   4   4       82.76       81.55      1.01 o
  -4   4   4       32.48       35.92      0.61 o
  -3   4   4       40.04       38.81      0.60 o
  -2   4   4     1810.90     1769.70     11.78 o
  -1   4   4     3062.17     3092.88     23.58 o
   0   4   4      780.83      814.20      6.54 o
   1   4   4       99.17      105.25      1.40 o
   2   4   4        0.09        0.31      0.11 o
   3   4   4       31.09       32.73      0.49 o
   4   4   4      569.97      572.72      4.39 o
   5   4   4      737.56      753.31      6.67 o
   6   4   4       25.70       26.28      0.70 o
   7   4   4        0.32        0.53      0.20 o
   8   4   4        4.26        5.20      0.37 o
  -9   5   4       19.11       17.45      0.72 o
  -8   5   4        0.15        0.29      0.11 o
  -7   5   4       28.41       27.82      0.70 o
  -6   5   4      342.19      314.25      3.03 o
  -5   5   4      255.33      242.61      2.69 o
  -4   5   4       42.46       41.89      0.71 o
  -3   5   4      149.27      159.22      1.62 o
  -2   5   4        1.26        0.98      0.12 o
  -1   5   4     1186.83     1269.78      9.61 o
   0   5   4       74.82       70.90      0.87 o
   1   5   4      145.99      137.62      1.60 o
   2   5   4       59.04       54.96      0.83 o
   3   5   4       44.36       37.31      0.61 o
   4   5   4      282.68      283.89      2.91 o
   5   5   4      237.06      249.80      3.04 o
   6   5   4       61.97       57.54      1.14 o
   7   5   4        1.40        1.69      0.28 o
  -9   6   4        6.12        8.56      0.60 o
  -8   6   4        1.33        1.96      0.30 o
  -7   6   4      229.51      220.38      2.74 o
  -6   6   4       43.42       40.90      0.83 o
  -5   6   4        2.37        2.05      0.20 o
  -4   6   4       49.47       50.25      0.82 o
  -3   6   4       39.33       38.83      0.71 o
  -2   6   4      186.67      203.31      2.30 o
  -1   6   4       70.91       78.65      1.11 o
   0   6   4       65.17       74.18      1.06 o
   1   6   4       75.23       67.03      1.03 o
   2   6   4        1.38        1.32      0.14 o
   3   6   4      176.50      173.23      2.13 o
   4   6   4      146.50      141.90      1.91 o
   5   6   4       13.76       14.81      0.57 o
   6   6   4       16.15       15.80      0.61 o
   7   6   4        1.05        0.66      0.18 o
  -8   7   4        3.29        3.65      0.46 o
  -7   7   4        6.76        6.66      0.46 o
  -6   7   4      117.12      107.16      1.78 o
  -5   7   4       16.90       17.60      0.59 o
  -4   7   4        1.58        1.62      0.19 o
  -3   7   4       31.90       29.06      0.86 o
  -2   7   4      131.60      122.62      1.79 o
  -1   7   4        8.11       11.51      0.47 o
   0   7   4      119.03      120.52      1.86 o
   1   7   4       45.94       45.54      1.11 o
   2   7   4        1.75        1.84      0.19 o
   3   7   4        6.52        6.55      0.55 o
   4   7   4        0.46        0.47      0.16 o
   5   7   4        0.10        0.70      0.16 o
   6   7   4      316.90      325.12      4.02 o
  -7   8   4        3.63        3.20      0.33 o
  -6   8   4      148.67      146.56      2.45 o
  -5   8   4        0.34        0.45      0.15 o
  -4   8   4       47.37       46.00      0.97 o
  -3   8   4      428.99      446.55      4.84 o
  -2   8   4      961.79      970.07      9.89 o
  -1   8   4      201.42      207.20      2.67 o
   0   8   4       14.17       14.26      0.63 o
   1   8   4        1.85        2.21      0.29 o
   2   8   4       64.98       59.18      1.40 o
   3   8   4       41.58       38.76      1.21 o
   4   8   4       27.60       31.94      1.10 o
   5   8   4       13.80       13.11      0.73 o
  -5   9   4        0.05       -0.15      0.16 o
  -4   9   4        1.69        1.31      0.24 o
  -3   9   4        2.83        3.17      0.35 o
  -2   9   4      176.12      174.57      3.31 o
  -1   9   4       11.75       11.36      0.74 o
   0   9   4        1.32        1.48      0.27 o
   1   9   4      111.81      102.04      2.03 o
   2   9   4        4.50        5.91      0.55 o
   3   9   4      100.09       97.39      2.20 o
 -11   0   5       53.35       49.57      1.69 o
  -9   0   5       93.70       91.30      2.15 o
  -7   0   5      394.94      383.96      4.09 o
  -5   0   5       17.19       15.20      0.41 o
  -3   0   5     4473.49     4373.11     56.27 o
  -1   0   5      100.01      118.59      1.14 o
   1   0   5       32.66       28.90      0.46 o
   3   0   5      627.31      639.09      5.72 o
   5   0   5      264.35      253.24      2.60 o
   7   0   5       59.77       64.86      1.57 o
 -11   1   5       18.43       21.04      0.76 o
 -10   1   5       56.86       58.59      1.04 o
  -9   1   5      264.39      267.71      2.57 o
  -8   1   5        9.64        8.27      0.35 o
  -7   1   5       20.43       21.07      0.44 o
  -6   1   5        6.60        5.50      0.22 o
  -5   1   5       77.98      101.21      0.99 o
  -4   1   5      846.94      941.54      5.48 o
  -3   1   5      916.90      878.34      4.66 o
  -2   1   5       57.99       59.79      0.47 o
  -1   1   5     1059.67     1113.41      6.89 o
   0   1   5     1735.51     1773.45     11.46 o
   1   1   5       12.82       13.90      0.25 o
   2   1   5        2.30        0.64      0.06 o
   3   1   5       13.65       16.00      0.25 o
   4   1   5       31.49       28.57      0.37 o
   5   1   5        2.46        2.59      0.13 o
   6   1   5       50.56       43.00      0.72 o
   7   1   5        1.28        0.42      0.14 o
   8   1   5        0.87        0.68      0.15 o
 -10   2   5        2.76        3.20      0.31 o
  -9   2   5       90.82       89.24      1.28 o
  -8   2   5        0.81        0.85      0.22 o
  -7   2   5      136.36      131.05      1.36 o
  -6   2   5      120.09      130.78      1.28 o
  -5   2   5      137.10      150.35      1.28 o
  -4   2   5      171.92      181.70      1.40 o
  -3   2   5      254.28      282.78      1.94 o
  -2   2   5       53.96       56.89      0.58 o
  -1   2   5      241.19      247.92      1.76 o
   0   2   5       80.46       58.26      0.65 o
   1   2   5        4.74        2.20      0.12 o
   2   2   5      167.12      143.41      1.15 o
   3   2   5       14.57       16.21      0.25 o
   4   2   5       51.02       47.93      0.50 o
   5   2   5        9.73        9.63      0.23 o
   6   2   5       30.63       33.28      0.69 o
   7   2   5       71.02       64.88      1.24 o
   8   2   5      116.04      115.36      1.81 o
 -10   3   5        2.77        3.00      0.29 o
  -9   3   5        5.22        8.20      0.41 o
  -8   3   5       61.12       63.08      0.96 o
  -7   3   5       11.56       11.98      0.40 o
  -6   3   5      105.12      102.63      1.16 o
  -5   3   5      166.64      168.40      1.57 o
  -4   3   5       10.23        2.86      0.16 o
  -3   3   5       20.31       29.67      0.42 o
  -2   3   5      277.70      290.12      2.30 o
  -1   3   5        4.90        3.63      0.16 o
   0   3   5      100.24      102.72      1.10 o
   1   3   5       11.84       19.85      0.36 o
   2   3   5      453.32      465.32      3.11 o
   3   3   5        0.56        0.76      0.08 o
   4   3   5      427.66      436.37      3.45 o
   5   3   5      659.09      664.43      5.94 o
   6   3   5       37.19       38.76      0.71 o
   7   3   5       21.58       22.77      0.63 o
   8   3   5       31.75       34.30      0.89 o
 -10   4   5        0.55        2.06      0.25 o
  -9   4   5        2.49        2.51      0.22 o
  -8   4   5        7.29        6.50      0.33 o
  -7   4   5       18.34       18.01      0.48 o
  -6   4   5      209.03      192.29      2.05 o
  -5   4   5       18.83       16.54      0.42 o
  -4   4   5        7.38        8.52      0.28 o
  -3   4   5      371.69      378.91      2.91 o
  -2   4   5     1370.85     1372.63     10.01 o
  -1   4   5      804.58      793.35      6.18 o
   0   4   5      883.62      791.05      6.14 o
   1   4   5       35.65       36.00      0.55 o
   2   4   5       45.85       50.11      0.72 o
   3   4   5      279.05      292.84      2.45 o
   4   4   5       49.30       52.40      0.77 o
   5   4   5      316.37      328.34      3.47 o
   6   4   5       72.53       69.66      1.50 o
   7   4   5       15.38       17.23      0.76 o
  -9   5   5        0.00        0.06      0.13 o
  -8   5   5        4.12        2.42      0.25 o
  -7   5   5       84.60       76.80      1.27 o
  -6   5   5       24.67       27.17      0.61 o
  -5   5   5       50.03       48.50      0.88 o
  -4   5   5        3.70        4.22      0.25 o
  -3   5   5       59.50       56.61      0.78 o
  -2   5   5       81.71       76.45      1.00 o
  -1   5   5      579.54      571.91      4.85 o
   0   5   5      179.21      198.27      1.99 o
   1   5   5       56.22       42.69      0.71 o
   2   5   5        1.78        0.68      0.12 o
   3   5   5       56.36       54.92      1.03 o
   4   5   5      127.04      127.52      1.70 o
   5   5   5        0.06        0.27      0.15 o
   6   5   5       10.41        9.41      0.57 o
   7   5   5        1.06        1.16      0.25 o
  -9   6   5        1.66        1.79      0.41 o
  -8   6   5       70.79       66.08      1.61 o
  -7   6   5      315.31      299.17      3.62 o
  -6   6   5        2.31        5.54      0.38 o
  -5   6   5       65.88       63.50      1.09 o
  -4   6   5        0.02        0.14      0.09 o
  -3   6   5      878.43      873.74      7.81 o
  -2   6   5       73.16       73.77      1.09 o
  -1   6   5        0.24        0.34      0.10 o
   0   6   5       30.06       35.84      0.67 o
   1   6   5        1.65        1.71      0.17 o
   2   6   5       13.94       13.64      0.49 o
   3   6   5        1.38        1.96      0.25 o
   4   6   5        3.97        5.76      0.40 o
   5   6   5        1.63        2.70      0.30 o
   6   6   5       29.72       31.66      1.01 o
  -8   7   5       31.42       36.03      1.17 o
  -7   7   5        3.83        4.71      0.45 o
  -6   7   5       39.33       42.20      0.98 o
  -5   7   5       34.47       30.87      0.80 o
  -4   7   5        2.27        1.30      0.21 o
  -3   7   5      121.36      122.75      1.82 o
  -2   7   5        0.78        1.52      0.19 o
  -1   7   5        4.73        4.31      0.37 o
   0   7   5      197.36      193.04      2.58 o
   1   7   5       27.25       26.36      0.81 o
   2   7   5       31.12       28.54      0.93 o
   3   7   5       37.15       40.09      0.94 o
   4   7   5       14.36       13.68      0.65 o
   5   7   5        6.87        4.61      0.41 o
  -6   8   5       39.30       38.90      1.20 o
  -5   8   5       24.13       22.36      0.75 o
  -4   8   5        0.00        0.23      0.19 o
  -3   8   5        3.51        5.08      0.45 o
  -2   8   5      118.82      123.81      2.40 o
  -1   8   5      154.96      153.32      2.51 o
   0   8   5        1.07        1.70      0.38 o
   1   8   5       14.78       12.63      0.67 o
   2   8   5      240.60      239.49      3.76 o
   3   8   5       34.40       31.53      0.93 o
   4   8   5       62.09       67.14      1.53 o
  -4   9   5       71.60       74.20      2.01 o
  -3   9   5        0.00        0.38      0.19 o
  -2   9   5       26.53       27.52      0.96 o
  -1   9   5       20.76       20.72      0.85 o
   0   9   5       41.61       41.97      1.20 o
   1   9   5       22.86       25.86      1.00 o
   2   9   5      211.99      214.56      4.60 o
 -10   0   6       39.36       41.49      1.21 o
  -8   0   6      854.17      840.34      9.38 o
  -6   0   6       83.32       83.01      1.21 o
  -4   0   6      537.65      542.02      5.80 o
  -2   0   6      155.28      135.67      1.34 o
   0   0   6      788.57      918.29      9.80 o
   2   0   6       17.39       20.75      0.50 o
   4   0   6      117.63      125.07      1.67 o
   6   0   6       49.91       52.36      1.08 o
   8   0   6      136.08      156.76      2.89 o
 -11   1   6        4.50        4.14      0.32 o
 -10   1   6        6.51        5.56      0.34 o
  -9   1   6      488.57      486.06      4.09 o
  -8   1   6      134.48      136.91      1.49 o
  -7   1   6      231.11      230.33      2.38 o
  -6   1   6      182.22      177.26      1.68 o
  -5   1   6      153.07      166.31      1.26 o
  -4   1   6      446.90      506.31      3.01 o
  -3   1   6        2.01        0.67      0.06 o
  -2   1   6       27.03       26.26      0.29 o
  -1   1   6      396.15      403.62      2.74 o
   0   1   6     1426.08     1563.55     10.14 o
   1   1   6      300.63      339.37      2.73 o
   2   1   6        1.34        5.05      0.15 o
   3   1   6       64.40       60.99      0.67 o
   4   1   6     1683.72     1682.54     11.23 o
   5   1   6      471.69      462.73      3.65 o
   6   1   6       21.17       21.65      0.57 o
   7   1   6        4.53        3.87      0.26 o
   8   1   6        2.92        3.64      0.22 o
 -10   2   6       34.08       36.78      0.81 o
  -9   2   6      624.80      650.03      5.28 o
  -8   2   6     1260.87     1282.15      9.18 o
  -7   2   6        7.58        9.42      0.32 o
  -6   2   6       18.66       16.92      0.36 o
  -5   2   6        0.31        0.09      0.07 o
  -4   2   6      173.45      192.64      1.30 o
  -3   2   6      353.42      356.95      2.48 o
  -2   2   6       22.07       26.78      0.33 o
  -1   2   6        8.47        9.13      0.26 o
   0   2   6        7.64       11.31      0.31 o
   1   2   6       53.21       51.03      0.71 o
   2   2   6      132.68      119.90      0.99 o
   3   2   6      187.35      185.39      1.55 o
   4   2   6      469.19      471.86      3.80 o
   5   2   6       38.42       40.27      0.68 o
   6   2   6        7.48        7.01      0.32 o
   7   2   6        9.81        7.68      0.44 o
 -10   3   6       76.21       84.92      1.46 o
  -9   3   6        8.20        9.74      0.42 o
  -8   3   6      305.98      306.85      2.84 o
  -7   3   6       18.39       16.91      0.39 o
  -6   3   6       10.52       10.04      0.32 o
  -5   3   6        2.41        1.39      0.13 o
  -4   3   6      130.26      142.51      1.34 o
  -3   3   6       47.40       57.86      0.71 o
  -2   3   6      226.80      239.21      1.89 o
  -1   3   6     1043.22     1091.28      7.69 o
   0   3   6      534.19      506.35      4.10 o
   1   3   6       22.89       22.04      0.38 o
   2   3   6      213.90      228.57      1.91 o
   3   3   6       16.10       13.48      0.32 o
   4   3   6        0.92        1.69      0.12 o
   5   3   6      167.16      169.81      1.88 o
   6   3   6      139.04      132.83      1.74 o
   7   3   6       28.41       26.55      0.80 o
 -10   4   6       30.40       33.00      0.93 o
  -9   4   6       23.62       26.01      0.70 o
  -8   4   6        1.80        3.30      0.29 o
  -7   4   6      469.72      435.36      5.08 o
  -6   4   6       41.17       33.47      0.65 o
  -5   4   6       79.54       83.48      1.04 o
  -4   4   6        1.05        1.54      0.14 o
  -3   4   6      169.78      163.96      1.54 o
  -2   4   6        0.16        0.42      0.08 o
  -1   4   6      348.40      372.25      2.96 o
   0   4   6       37.85       35.33      0.53 o
   1   4   6       26.83       21.46      0.52 o
   2   4   6       30.75       25.53      0.56 o
   3   4   6      977.01      944.02      8.70 o
   4   4   6      102.26      105.59      1.31 o
   5   4   6        4.75        6.27      0.29 o
   6   4   6       86.72       85.71      1.52 o
   7   4   6      123.85      112.32      2.11 o
  -9   5   6        5.54        4.94      0.44 o
  -8   5   6       34.50       34.78      0.79 o
  -7   5   6      188.68      158.10      2.26 o
  -6   5   6      131.23      120.85      1.55 o
  -5   5   6       66.77       65.47      1.00 o
  -4   5   6       89.67       79.92      1.15 o
  -3   5   6      438.32      431.92      3.77 o
  -2   5   6      275.68      270.18      2.50 o
  -1   5   6      190.75      185.79      1.91 o
   0   5   6       48.10       51.70      0.79 o
   1   5   6        5.79        3.73      0.23 o
   2   5   6       33.18       37.50      0.72 o
   3   5   6      126.13      125.33      1.53 o
   4   5   6       71.89       76.66      1.16 o
   5   5   6       59.57       58.04      1.11 o
   6   5   6        0.08        0.20      0.13 o
  -8   6   6        5.90        5.60      0.44 o
  -7   6   6        1.80        0.94      0.24 o
  -6   6   6      101.34       96.69      1.53 o
  -5   6   6        4.84        4.07      0.30 o
  -4   6   6      350.84      346.19      3.27 o
  -3   6   6      480.21      501.89      4.90 o
  -2   6   6     2999.36     2986.05     23.35 o
  -1   6   6       73.46       67.43      1.03 o
   0   6   6       51.81       54.23      0.93 o
   1   6   6        1.07        0.57      0.19 o
   2   6   6      254.85      235.06      2.83 o
   3   6   6        1.74        1.41      0.21 o
   4   6   6        1.47        1.63      0.30 o
   5   6   6       16.82       18.03      0.88 o
  -7   7   6        0.50        0.99      0.17 o
  -6   7   6      334.96      320.67      3.84 o
  -5   7   6       14.18       12.06      0.61 o
  -4   7   6       56.71       55.72      1.16 o
  -3   7   6      139.39      138.86      2.02 o
  -2   7   6      152.62      151.68      4.54 o
  -1   7   6       94.39       93.28      1.62 o
   0   7   6        3.68        3.60      0.34 o
   1   7   6        3.73        5.17      0.44 o
   2   7   6       33.56       31.75      0.79 o
   3   7   6        0.37        0.30      0.15 o
   4   7   6      130.95      129.36      2.17 o
  -6   8   6        5.87        6.76      0.67 o
  -5   8   6        0.11        0.45      0.18 o
  -4   8   6      117.73      120.57      2.10 o
  -3   8   6       20.64       21.28      0.81 o
  -2   8   6       95.38      104.35      2.13 o
  -1   8   6       20.27       20.03      0.78 o
   0   8   6        1.72        2.22      0.53 o
   1   8   6        0.10        0.46      0.20 o
   2   8   6       34.90       30.68      1.02 o
   3   8   6        4.13        3.49      0.35 o
  -4   9   6        0.51        1.14      0.23 o
  -3   9   6        1.23        1.60      0.27 o
  -2   9   6       57.21       57.39      1.45 o
  -1   9   6        1.73        1.89      0.31 o
   0   9   6        1.07        1.54      0.30 o
   1   9   6       10.13       10.90      0.73 o
 -11   0   7        0.21        0.00      0.18 o
  -9   0   7       59.73       55.77      1.37 o
  -7   0   7      346.75      334.83      3.45 o
  -5   0   7      781.60      772.86      7.45 o
  -3   0   7        5.13        6.18      0.26 o
  -1   0   7       53.92       76.38      0.88 o
   1   0   7      146.21      114.51      1.55 o
   3   0   7       74.95       67.03      1.35 o
   5   0   7       73.31       72.62      1.52 o
   7   0   7       97.15      108.71      2.62 o
 -10   1   7       62.37       68.59      1.16 o
  -9   1   7       53.36       54.26      0.92 o
  -8   1   7        0.34        0.43      0.12 o
  -7   1   7       53.15       54.25      0.75 o
  -6   1   7        4.43        7.95      0.24 o
  -5   1   7      156.73      196.76      1.46 o
  -4   1   7      894.77      876.45      4.81 o
  -3   1   7       27.05       27.57      0.32 o
  -2   1   7        8.20        8.51      0.16 o
  -1   1   7     1263.05     1244.46      8.05 o
   0   1   7        0.24        1.25      0.08 o
   1   1   7       79.00       79.98      0.97 o
   2   1   7      148.21      160.18      1.49 o
   3   1   7      263.17      281.10      2.69 o
   4   1   7      854.02      862.00      8.09 o
   5   1   7      157.89      167.61      1.71 o
   6   1   7       70.95       71.45      0.98 o
   7   1   7       16.65       16.90      0.52 o
 -10   2   7        6.71        3.90      0.40 o
  -9   2   7      171.95      177.59      2.04 o
  -8   2   7      280.76      270.93      2.46 o
  -7   2   7        9.75        7.07      0.26 o
  -6   2   7       70.04       67.46      0.76 o
  -5   2   7       22.82       27.35      0.39 o
  -4   2   7      184.15      176.90      1.26 o
  -3   2   7      495.09      485.34      3.27 o
  -2   2   7       18.27       16.29      0.27 o
  -1   2   7      200.59      193.13      1.57 o
   0   2   7        4.03        1.57      0.14 o
   1   2   7        2.86        1.10      0.12 o
   2   2   7        3.14        2.23      0.09 o
   3   2   7      538.51      531.02      4.71 o
   4   2   7      145.68      158.36      2.02 o
   5   2   7      264.26      263.93      2.96 o
   6   2   7        5.30        5.24      0.23 o
   7   2   7       12.73       12.79      0.47 o
 -10   3   7        0.79        0.17      0.15 o
  -9   3   7        8.76       12.92      0.52 o
  -8   3   7       44.54       37.00      0.75 o
  -7   3   7       49.54       40.11      0.68 o
  -6   3   7        2.44        2.99      0.18 o
  -5   3   7       21.84       21.78      0.41 o
  -4   3   7      124.02      132.32      1.36 o
  -3   3   7        2.33        3.35      0.18 o
  -2   3   7       57.23       66.51      0.67 o
  -1   3   7        0.20        0.22      0.07 o
   0   3   7        8.83        8.52      0.25 o
   1   3   7       32.26       31.69      0.53 o
   2   3   7        9.51        8.97      0.24 o
   3   3   7      121.34      130.76      1.68 o
   4   3   7       68.36       71.45      1.15 o
   5   3   7       22.46       24.62      0.72 o
   6   3   7        9.08        9.07      0.47 o
   7   3   7       16.80       22.08      0.66 o
 -10   4   7       10.48       11.50      0.61 o
  -9   4   7      100.55       92.24      1.38 o
  -8   4   7      189.01      172.71      2.00 o
  -7   4   7       14.75        9.38      0.38 o
  -6   4   7       60.55       58.76      0.87 o
  -5   4   7        7.19        5.94      0.31 o
  -4   4   7      242.84      254.65      2.41 o
  -3   4   7      176.69      176.34      1.70 o
  -2   4   7       23.11       20.65      0.41 o
  -1   4   7        3.48        1.77      0.13 o
   0   4   7        0.36        0.58      0.10 o
   1   4   7        2.21        3.32      0.23 o
   2   4   7        0.38        0.40      0.11 o
   3   4   7       29.92       34.33      0.88 o
   4   4   7        2.08        1.52      0.21 o
   5   4   7        6.22        6.54      0.39 o
   6   4   7       99.62      100.43      2.06 o
  -9   5   7        1.16        1.39      0.25 o
  -8   5   7        0.53        0.81      0.20 o
  -7   5   7       15.49       15.17      0.62 o
  -6   5   7       12.42       14.94      0.59 o
  -5   5   7       42.38       41.65      0.87 o
  -4   5   7       25.00       22.10      0.55 o
  -3   5   7       43.61       46.21      0.73 o
  -2   5   7      166.89      172.16      1.80 o
  -1   5   7       44.90       48.37      0.77 o
   0   5   7        0.36        1.00      0.11 o
   1   5   7      108.96      103.38      1.86 o
   2   5   7      155.19      156.91      2.36 o
   3   5   7       22.73       25.00      0.75 o
   4   5   7        8.31        7.08      0.48 o
   5   5   7       11.90       14.68      1.04 o
   6   5   7        0.38        0.45      0.18 o
  -8   6   7        8.33       10.01      0.66 o
  -7   6   7      104.68       97.45      1.61 o
  -6   6   7        0.42        0.93      0.19 o
  -5   6   7        1.45        1.19      0.22 o
  -4   6   7        6.31        5.52      0.38 o
  -3   6   7     1201.52     1190.46     13.96 o
  -2   6   7       81.72       79.27      2.13 o
  -1   6   7      609.29      548.58      5.80 o
   0   6   7       69.44       76.74      1.31 o
   1   6   7      263.91      229.84      2.50 o
   2   6   7       51.64       44.68      0.93 o
   3   6   7       62.67       51.87      1.23 o
   4   6   7       20.93       21.75      0.92 o
   5   6   7       37.90       43.54      2.14 o
  -7   7   7       37.89       38.28      1.04 o
  -6   7   7       88.68       91.40      1.78 o
  -5   7   7       10.49        8.40      0.56 o
  -4   7   7       29.56       28.61      0.86 o
  -3   7   7        0.36        0.61      0.17 o
  -2   7   7      220.37      217.03      3.14 o
  -1   7   7      225.87      214.36      3.29 o
   0   7   7       41.20       40.89      1.09 o
   1   7   7      204.50      188.00      2.73 o
   2   7   7       29.26       23.90      0.63 o
   3   7   7       10.39       10.65      0.65 o
   4   7   7       61.27       68.58      1.43 o
  -6   8   7        7.95        6.45      0.66 o
  -5   8   7       21.64       21.49      0.86 o
  -4   8   7      104.18       99.91      1.88 o
  -3   8   7       93.39       85.40      1.80 o
  -2   8   7       44.49       52.84      1.42 o
  -1   8   7       55.91       50.65      1.36 o
   0   8   7       20.75       20.09      0.89 o
   1   8   7       79.07       83.29      1.79 o
   2   8   7        0.69        1.30      0.21 o
  -3   9   7       10.51       11.73      0.75 o
  -2   9   7       12.87       10.73      0.76 o
  -1   9   7       55.64       61.98      1.62 o
 -10   0   8       27.39       29.75      1.13 o
  -8   0   8      267.51      264.60      5.39 o
  -6   0   8       18.78       19.21      0.47 o
  -4   0   8      231.20      256.17      2.55 o
  -2   0   8       58.18       67.44      0.73 o
   0   0   8      193.18      161.60      2.88 o
   2   0   8       70.16       78.82      4.46 o
   4   0   8       99.89       99.39      2.36 o
   6   0   8        6.11        4.73      0.33 o
 -10   1   8        0.16        0.01      0.15 o
  -9   1   8        2.72        2.39      0.22 o
  -8   1   8      232.23      231.32      2.09 o
  -7   1   8        0.05        0.14      0.09 o
  -6   1   8       88.47       77.02      0.81 o
  -5   1   8       10.75       11.70      0.25 o
  -4   1   8      158.95      165.53      1.29 o
  -3   1   8       13.95       13.13      0.28 o
  -2   1   8      122.96      115.79      0.93 o
  -1   1   8      622.67      646.11      4.18 o
   0   1   8      701.89      728.60      6.21 o
   1   1   8        1.46        3.32      0.15 o
   2   1   8        7.84        7.88      0.23 o
   3   1   8      323.06      322.85      3.15 o
   4   1   8     1225.24     1239.27     12.08 o
   5   1   8       35.03       34.62      0.79 o
   6   1   8        0.09        0.59      0.17 o
 -10   2   8       25.04       25.58      0.71 o
  -9   2   8      101.71      110.18      1.42 o
  -8   2   8      228.97      223.74      2.31 o
  -7   2   8        0.34        0.74      0.09 o
  -6   2   8       36.08       30.42      0.50 o
  -5   2   8       89.39      102.77      0.95 o
  -4   2   8      448.94      453.94      2.91 o
  -3   2   8       41.26       39.63      0.47 o
  -2   2   8      260.13      247.94      1.89 o
  -1   2   8      160.94      175.98      1.45 o
   0   2   8       54.13       67.08      0.84 o
   1   2   8       10.06        7.17      0.23 o
   2   2   8        0.26        0.31      0.11 o
   3   2   8       55.28       55.85      0.78 o
   4   2   8        1.04        1.13      0.14 o
   5   2   8       37.86       42.63      0.93 o
   6   2   8       20.64       21.38      0.77 o
 -10   3   8      172.07      182.19      2.52 o
  -9   3   8      104.95      101.05      1.45 o
  -8   3   8        0.75        0.47      0.11 o
  -7   3   8      369.12      325.79      2.58 o
  -6   3   8       83.51       90.51      0.99 o
  -5   3   8       59.88       62.14      0.75 o
  -4   3   8      176.08      164.92      1.55 o
  -3   3   8      608.97      618.33      4.55 o
  -2   3   8       23.34       23.19      0.36 o
  -1   3   8      104.68      121.15      1.33 o
   0   3   8      146.07      130.15      1.34 o
   1   3   8        4.91        6.09      0.30 o
   2   3   8       21.14       20.29      0.55 o
   3   3   8      274.03      263.96      3.16 o
   4   3   8      115.26      123.69      2.00 o
   5   3   8       53.96       54.73      1.31 o
   6   3   8       10.97       11.38      0.63 o
  -9   4   8      526.81      556.38      4.97 o
  -8   4   8      361.75      348.10      3.35 o
  -7   4   8        6.49        4.14      0.29 o
  -6   4   8        1.73        0.98      0.13 o
  -5   4   8       62.12       54.87      0.93 o
  -4   4   8      713.09      696.99      5.92 o
  -3   4   8     2017.85     1973.08     14.32 o
  -2   4   8      302.40      299.97      2.59 o
  -1   4   8        6.28        6.00      0.26 o
   0   4   8       10.98        9.59      0.41 o
   1   4   8      126.76      102.57      1.44 o
   2   4   8        0.29        0.68      0.15 o
   3   4   8       19.02       17.01      0.67 o
   4   4   8        0.86        0.89      0.12 o
   5   4   8        0.56        1.63      0.28 o
  -9   5   8      130.95      130.15      1.84 o
  -8   5   8       86.05       89.63      1.41 o
  -7   5   8      110.90      106.01      1.65 o
  -6   5   8       19.02       16.25      0.53 o
  -5   5   8        2.85        2.60      0.27 o
  -4   5   8      209.14      199.36      2.62 o
  -3   5   8       36.00       32.74      0.73 o
  -2   5   8       62.96       63.05      0.98 o
  -1   5   8      146.99      150.04      1.87 o
   0   5   8       16.84       22.29      0.72 o
   1   5   8       29.32       29.92      0.85 o
   2   5   8       35.74       36.38      0.99 o
   3   5   8        4.45        5.25      0.57 o
   4   5   8        7.19        5.48      0.48 o
   5   5   8        2.17        0.96      0.16 o
  -8   6   8      143.93      148.81      2.35 o
  -7   6   8       34.14       35.50      0.96 o
  -6   6   8        0.40        0.50      0.17 o
  -5   6   8      112.75      115.30      2.07 o
  -4   6   8       49.38       48.45      1.10 o
  -3   6   8        2.17        1.71      0.24 o
  -2   6   8      175.52      172.16      2.39 o
  -1   6   8        5.90        5.43      0.41 o
   0   6   8        0.63        0.47      0.19 o
   1   6   8        7.26        6.47      0.49 o
   2   6   8      420.02      374.45      6.81 o
   3   6   8      138.62      143.68      2.59 o
   4   6   8        0.11        0.49      0.29 o
  -7   7   8        1.35        2.32      0.36 o
  -6   7   8       27.92       26.40      0.96 o
  -5   7   8       11.95       10.72      0.68 o
  -4   7   8        0.82        1.26      0.24 o
  -3   7   8       21.20       23.89      1.17 o
  -2   7   8      302.77      288.04      3.86 o
  -1   7   8       63.26       60.88      1.40 o
   0   7   8       13.13       14.64      0.49 o
   1   7   8        1.27        0.96      0.14 o
   2   7   8       17.26       18.74      1.03 o
   3   7   8       93.13       86.57      2.12 o
  -5   8   8        0.12        0.58      0.23 o
  -4   8   8       21.90       17.40      1.00 o
  -3   8   8      116.08       99.38      2.43 o
  -2   8   8      128.73      123.24      2.22 o
  -1   8   8       16.06       16.56      0.86 o
   0   8   8        6.01        5.56      0.52 o
   1   8   8       10.52        8.64      0.48 o
  -9   0   9        4.87        3.68      0.64 o
  -7   0   9      144.69      137.30      2.06 o
  -5   0   9       32.81       34.41      0.67 o
  -3   0   9      104.75       89.20      1.01 o
  -1   0   9      129.61      117.47      1.88 o
   1   0   9        3.90        3.81      0.22 o
   3   0   9     1247.12     1272.81     24.70 o
   5   0   9      117.70      119.90      3.42 o
 -10   1   9       37.33       44.39      1.01 o
  -9   1   9       22.85       20.40      0.54 o
  -8   1   9      181.29      168.35      1.73 o
  -7   1   9        3.42        3.44      0.26 o
  -6   1   9        9.72        9.54      0.28 o
  -5   1   9       13.87       15.42      0.31 o
  -4   1   9      111.72      117.14      1.02 o
  -3   1   9        3.79        3.65      0.16 o
  -2   1   9      253.70      266.79      1.98 o
  -1   1   9      101.95      107.94      1.03 o
   0   1   9       62.17       61.27      0.82 o
   1   1   9       33.91       39.38      1.29 o
   2   1   9      411.17      408.55      5.27 o
   3   1   9      279.09      266.78      3.50 o
   4   1   9      487.21      504.69      7.41 o
   5   1   9      130.20      135.51      1.89 o
   6   1   9        0.55        1.33      0.27 o
 -10   2   9        4.48        3.15      0.28 o
  -9   2   9      207.40      196.53      2.20 o
  -8   2   9        2.23        0.77      0.15 o
  -7   2   9       76.21       68.72      0.88 o
  -6   2   9      112.86      115.28      1.15 o
  -5   2   9       12.12        8.15      0.28 o
  -4   2   9      210.33      203.91      1.71 o
  -3   2   9       32.24       35.08      0.47 o
  -2   2   9       22.23       27.60      0.44 o
  -1   2   9       42.70       35.89      0.48 o
   0   2   9        0.68        2.29      0.14 o
   1   2   9       69.05       69.26      1.05 o
   2   2   9      138.95      136.21      1.90 o
   3   2   9       33.98       33.20      0.76 o
   4   2   9       25.59       26.96      0.70 o
   5   2   9        0.71        0.93      0.21 o
 -10   3   9       63.63       66.23      1.36 o
  -9   3   9       20.34       17.61      0.62 o
  -8   3   9       50.13       50.89      0.97 o
  -7   3   9        1.26        0.73      0.09 o
  -6   3   9      114.92      118.79      1.29 o
  -5   3   9      248.04      247.01      2.25 o
  -4   3   9      148.36      152.71      1.40 o
  -3   3   9      199.07      196.45      1.89 o
  -2   3   9        4.01        1.95      0.18 o
  -1   3   9       81.87       82.19      1.06 o
   0   3   9       74.46       72.09      1.14 o
   1   3   9       14.41       12.67      0.41 o
   2   3   9       52.66       48.44      0.97 o
   3   3   9        7.82       10.49      0.92 o
   4   3   9       33.93       36.97      1.24 o
   5   3   9       11.36       11.46      1.09 o
  -9   4   9      152.91      148.96      2.07 o
  -8   4   9       18.14       22.07      0.67 o
  -7   4   9       46.93       47.24      0.94 o
  -6   4   9        2.24        2.33      0.22 o
  -5   4   9      185.16      185.79      2.33 o
  -4   4   9       50.88       52.92      0.90 o
  -3   4   9      717.48      709.76      6.00 o
  -2   4   9      189.45      189.96      2.49 o
  -1   4   9        4.93        8.78      0.34 o
   0   4   9       21.86       16.08      0.46 o
   1   4   9      318.98      273.03      4.10 o
   2   4   9       18.73       14.17      0.73 o
   3   4   9       11.27        7.02      0.62 o
   4   4   9       86.18       92.45      2.26 o
   5   4   9        0.51        0.56      0.22 o
  -8   5   9        2.06        1.84      0.26 o
  -7   5   9        0.03        0.51      0.14 o
  -6   5   9        2.45        1.99      0.28 o
  -5   5   9        7.66        7.42      0.48 o
  -4   5   9       62.53       63.72      1.22 o
  -3   5   9        4.46        4.32      0.27 o
  -2   5   9        2.92        3.91      0.25 o
  -1   5   9        2.63        2.24      0.26 o
   0   5   9       95.68       83.87      1.53 o
   1   5   9      214.13      199.15      2.86 o
   2   5   9        2.40        3.37      0.35 o
   3   5   9       22.34       23.87      1.08 o
   4   5   9       19.66       25.07      1.28 o
  -7   6   9       55.38       54.83      1.43 o
  -6   6   9        3.07        3.51      0.40 o
  -5   6   9       16.09       18.18      0.75 o
  -4   6   9        0.29        0.73      0.19 o
  -3   6   9       35.33       37.12      0.87 o
  -2   6   9        7.95        8.99      0.37 o
  -1   6   9       20.83       19.30      0.80 o
   0   6   9       98.13       92.15      2.78 o
   1   6   9        9.78       12.51      0.67 o
   2   6   9        8.01        9.04      0.56 o
   3   6   9        2.83        0.81      0.35 o
  -6   7   9       89.27       96.19      2.00 o
  -5   7   9       16.79       17.26      0.83 o
  -4   7   9        0.01        0.39      0.18 o
  -3   7   9       45.68       42.18      1.19 o
  -2   7   9       23.53       24.38      0.74 o
  -1   7   9        0.45        0.33      0.11 o
   0   7   9       36.43       35.12      1.25 o
   1   7   9       30.26       31.81      1.74 o
   2   7   9        1.67        1.77      0.35 o
  -4   8   9      114.81      102.69      2.20 o
  -3   8   9      195.27      176.10      3.05 o
  -2   8   9      228.63      221.07      3.50 o
  -1   8   9       90.90       89.03      1.71 o
 -10   0  10       30.76       35.52      1.70 o
  -8   0  10        3.24        2.87      0.34 o
  -6   0  10        7.41        9.19      0.42 o
  -4   0  10       16.87       19.32      0.49 o
  -2   0  10        6.16        5.72      0.22 o
   0   0  10       13.76        7.70      0.37 o
   2   0  10       16.76       17.74      0.73 o
   4   0  10       16.63       18.39      1.04 o
 -10   1  10        9.33       10.86      0.62 o
  -9   1  10        0.77        0.31      0.12 o
  -8   1  10      236.44      227.33      2.18 o
  -7   1  10       46.49       35.32      0.62 o
  -6   1  10       38.67       34.44      0.58 o
  -5   1  10       46.98       44.37      0.66 o
  -4   1  10      476.81      484.58      3.34 o
  -3   1  10      481.62      468.58      3.22 o
  -2   1  10      133.15      138.43      1.33 o
  -1   1  10      215.25      217.79      1.92 o
   0   1  10        0.25        0.39      0.11 o
   1   1  10       20.43       19.17      0.68 o
   2   1  10      153.05      154.38      2.53 o
   3   1  10      255.21      252.31      4.34 o
   4   1  10      378.84      378.00      6.88 o
   5   1  10       15.39       13.48      1.28 o
  -9   2  10        1.86        2.97      0.25 o
  -8   2  10       94.68       85.48      1.29 o
  -7   2  10        0.13        0.44      0.10 o
  -6   2  10        1.38        0.39      0.09 o
  -5   2  10      284.02      270.31      2.51 o
  -4   2  10     1194.85     1212.28      8.44 o
  -3   2  10      321.39      306.41      2.35 o
  -2   2  10      122.94      133.50      1.30 o
  -1   2  10       44.73       36.82      0.58 o
   0   2  10        1.73        1.40      0.18 o
   1   2  10        3.59        1.93      0.17 o
   2   2  10       55.42       55.61      1.02 o
   3   2  10        0.11        0.35      0.09 o
   4   2  10       18.22       21.56      0.61 o
   5   2  10        0.15        0.31      0.14 o
  -9   3  10       76.31       79.75      1.47 o
  -8   3  10      202.84      201.10      2.45 o
  -7   3  10      112.81      106.13      1.45 o
  -6   3  10       35.13       35.70      0.72 o
  -5   3  10        0.10        0.26      0.10 o
  -4   3  10       47.40       47.08      0.70 o
  -3   3  10       76.81       73.30      0.84 o
  -2   3  10      132.10      125.81      1.47 o
  -1   3  10      223.06      213.28      2.49 o
   0   3  10       61.58       67.29      1.08 o
   1   3  10       19.98       19.15      0.54 o
   2   3  10       76.95       73.58      1.36 o
   3   3  10      295.81      280.65      4.22 o
   4   3  10       17.21       20.69      0.83 o
  -9   4  10      287.98      300.80      3.80 o
  -8   4  10        7.60        7.61      0.48 o
  -7   4  10        1.77        2.78      0.25 o
  -6   4  10        0.46        1.45      0.19 o
  -5   4  10      467.98      464.21      4.38 o
  -4   4  10      153.10      147.97      1.66 o
  -3   4  10        3.17        3.96      0.29 o
  -2   4  10       26.72       29.39      0.79 o
  -1   4  10      142.42      148.71      2.17 o
   0   4  10        3.18        2.27      0.31 o
   1   4  10      105.13       89.80      1.82 o
   2   4  10      102.12       90.20      1.85 o
   3   4  10        9.93       12.86      0.67 o
   4   4  10       49.70       56.49      1.69 o
  -8   5  10       57.75       60.48      1.23 o
  -7   5  10       51.37       45.88      0.97 o
  -6   5  10       33.28       34.43      0.99 o
  -5   5  10        3.05        2.56      0.38 o
  -4   5  10       28.64       28.26      0.76 o
  -3   5  10      120.87      124.87      1.63 o
  -2   5  10       22.60       22.87      0.79 o
  -1   5  10        0.07        0.83      0.23 o
   0   5  10      110.35      104.67      1.75 o
   1   5  10        1.33        0.75      0.27 o
   2   5  10       26.88       28.55      1.17 o
   3   5  10       48.38       41.45      1.47 o
  -7   6  10        1.67        0.90      0.21 o
  -6   6  10       13.22       13.77      0.70 o
  -5   6  10        0.10        0.38      0.17 o
  -4   6  10       42.26       40.20      0.99 o
  -3   6  10       38.68       41.78      1.01 o
  -2   6  10        0.19        0.32      0.18 o
  -1   6  10        1.05        1.43      0.22 o
   0   6  10        7.87        5.49      0.43 o
   1   6  10       14.31       13.53      1.10 o
   2   6  10        0.74        0.68      0.42 o
  -5   7  10       10.58       13.13      0.79 o
  -4   7  10      103.14       98.31      1.88 o
  -3   7  10       55.72       55.53      1.27 o
  -2   7  10       52.25       59.48      1.10 o
  -1   7  10       57.96       61.38      2.57 o
   0   7  10       10.18        8.77      0.83 o
  -9   0  11      179.69      157.21      3.79 o
  -7   0  11      106.00      105.26      1.83 o
  -5   0  11      113.60      123.60      1.89 o
  -3   0  11       93.82       99.38      1.37 o
  -1   0  11        1.79        1.30      0.18 o
   1   0  11       18.91       19.28      0.69 o
   3   0  11       20.96       22.08      1.55 o
  -9   1  11      155.70      152.50      2.30 o
  -8   1  11        0.10        0.47      0.14 o
  -7   1  11        4.77        3.49      0.27 o
  -6   1  11       23.62       24.44      0.53 o
  -5   1  11        3.73        3.60      0.23 o
  -4   1  11      356.05      361.58      2.83 o
  -3   1  11       29.10       32.75      0.47 o
  -2   1  11       39.74       40.33      0.60 o
  -1   1  11       22.30       20.91      0.45 o
   0   1  11       18.44       24.61      0.83 o
   1   1  11       12.36       12.04      0.62 o
   2   1  11       56.32       57.28      1.40 o
   3   1  11        3.96        3.89      0.50 o
   4   1  11        0.00        1.01      0.55 o
  -9   2  11        0.54        0.69      0.21 o
  -8   2  11       59.80       61.43      1.16 o
  -7   2  11        1.59        1.95      0.19 o
  -6   2  11       26.86       27.28      0.59 o
  -5   2  11      348.16      338.96      3.19 o
  -4   2  11      318.91      332.46      2.92 o
  -3   2  11      425.56      432.12      3.71 o
  -2   2  11       50.47       51.99      0.70 o
  -1   2  11       19.52       21.04      0.49 o
   0   2  11      202.25      181.44      2.44 o
   1   2  11      201.65      193.30      3.62 o
   2   2  11      114.24      122.72      2.67 o
   3   2  11       65.30       62.54      1.78 o
   4   2  11       77.66       85.15      2.51 o
  -9   3  11        1.52        1.84      0.26 o
  -8   3  11       34.87       30.68      0.94 o
  -7   3  11        1.92        2.60      0.24 o
  -6   3  11        3.02        2.32      0.20 o
  -5   3  11       11.77       10.70      0.42 o
  -4   3  11       65.03       65.43      0.89 o
  -3   3  11       91.27       89.65      1.30 o
  -2   3  11       80.92       81.99      1.18 o
  -1   3  11        0.11        0.56      0.13 o
   0   3  11      248.21      239.45      2.72 o
   1   3  11       15.16       16.57      0.70 o
   2   3  11      203.96      187.27      3.36 o
   3   3  11      578.16      592.66      7.80 o
  -8   4  11       72.56       78.44      1.53 o
  -7   4  11        4.45        4.63      0.42 o
  -6   4  11        2.79        2.09      0.27 o
  -5   4  11       47.15       49.79      0.98 o
  -4   4  11        4.05        3.75      0.24 o
  -3   4  11       19.57       20.85      0.60 o
  -2   4  11       28.33       28.16      0.71 o
  -1   4  11      104.62      108.87      2.06 o
   0   4  11       69.60       72.33      1.57 o
   1   4  11       31.37       26.96      0.87 o
   2   4  11        4.50        6.22      0.46 o
   3   4  11       77.42       83.15      2.34 o
  -7   5  11       70.11       74.74      1.37 o
  -6   5  11      101.48      101.50      1.61 o
  -5   5  11       19.09       20.63      0.66 o
  -4   5  11        2.88        1.62      0.23 o
  -3   5  11        3.71        3.16      0.35 o
  -2   5  11       52.09       49.80      1.37 o
  -1   5  11       22.16       16.54      0.92 o
   0   5  11       14.09       13.06      0.75 o
   1   5  11       12.61       13.24      0.90 o
   2   5  11        0.47        0.21      0.29 o
  -6   6  11       34.58       46.77      1.23 o
  -5   6  11       58.47       59.06      1.48 o
  -4   6  11       22.10       24.55      0.84 o
  -3   6  11        6.38        8.12      0.65 o
  -2   6  11        7.99        7.84      0.56 o
  -1   6  11        0.81        1.29      0.37 o
   0   6  11       11.55       12.75      1.05 o
  -8   0  12        0.34        0.42      0.27 o
  -6   0  12      272.38      267.47      3.66 o
  -4   0  12     1163.79     1200.57     12.84 o
  -2   0  12       66.13       72.88      1.66 o
   0   0  12       18.66       15.83      1.37 o
   2   0  12        4.43        5.25      1.18 o
  -9   1  12       42.23       40.78      1.14 o
  -8   1  12      302.11      305.19      3.67 o
  -7   1  12       36.20       36.89      0.82 o
  -6   1  12       20.64       20.46      0.49 o
  -5   1  12      226.23      225.69      2.58 o
  -4   1  12      564.87      582.13      4.44 o
  -3   1  12       24.18       26.37      0.52 o
  -2   1  12       65.75       64.94      1.03 o
  -1   1  12       24.85       24.31      0.74 o
   0   1  12       19.30       21.72      0.83 o
   1   1  12      259.32      258.52      4.50 o
   2   1  12       79.76       75.00      2.89 o
   3   1  12        9.06        6.67      1.22 o
  -8   2  12        8.69        6.48      0.49 o
  -7   2  12        6.37        8.44      0.42 o
  -6   2  12        5.47        5.02      0.31 o
  -5   2  12        6.45        6.80      0.38 o
  -4   2  12        6.44        6.61      0.25 o
  -3   2  12        3.84        3.42      0.22 o
  -2   2  12       20.13       19.24      0.43 o
  -1   2  12       15.44       17.26      0.45 o
   0   2  12      163.68      147.54      4.21 o
   1   2  12       37.29       31.84      1.16 o
   2   2  12      107.07      111.24      2.56 o
  -8   3  12        5.57        5.23      0.45 o
  -7   3  12        4.62        3.09      0.30 o
  -6   3  12        9.63       10.77      0.49 o
  -5   3  12       39.76       42.68      0.79 o
  -4   3  12       71.67       75.92      1.23 o
  -3   3  12      154.10      156.86      1.94 o
  -2   3  12        6.97        6.36      0.36 o
  -1   3  12      130.78      129.55      2.12 o
   0   3  12       17.46       16.95      0.69 o
   1   3  12        0.01        0.02      0.20 o
   2   3  12       71.65       71.88      1.52 o
  -7   4  12        1.45        3.06      0.31 o
  -6   4  12        1.89        1.94      0.30 o
  -5   4  12        5.52        6.39      0.38 o
  -4   4  12        7.08        9.43      0.47 o
  -3   4  12        5.86        4.73      0.33 o
  -2   4  12        1.05        0.61      0.17 o
  -1   4  12        0.42        0.01      0.17 o
   0   4  12        1.90        2.12      0.26 o
   1   4  12       21.56       24.07      0.93 o
  -6   5  12      104.83      105.18      1.76 o
  -5   5  12        1.16        1.54      0.20 o
  -4   5  12       12.01       11.75      0.64 o
  -3   5  12        0.21        0.18      0.26 o
  -2   5  12       45.40       37.30      1.32 o
  -1   5  12       76.81       79.86      2.06 o
   0   5  12       12.40       15.49      0.97 o
  -3   6  12       21.55       23.78      0.98 o
  -7   0  13       48.91       54.77      1.67 o
  -5   0  13     1479.67     1514.07     16.37 o
  -3   0  13      359.03      391.56      6.08 o
  -1   0  13      134.04      121.00      4.26 o
   1   0  13       20.41       18.84      1.58 o
  -8   1  13        0.00        0.30      0.18 o
  -7   1  13        7.96        7.51      0.50 o
  -6   1  13       29.96       32.49      0.70 o
  -5   1  13       42.88       44.85      0.79 o
  -4   1  13      182.58      186.95      2.26 o
  -3   1  13       74.19       75.53      1.04 o
  -2   1  13        0.01        0.19      0.11 o
  -1   1  13      169.10      167.67      2.99 o
   0   1  13       22.16       19.16      0.76 o
   1   1  13        9.17        9.70      0.89 o
  -7   2  13       17.22       18.13      0.70 o
  -6   2  13       93.53       93.93      1.44 o
  -5   2  13        0.15        0.59      0.12 o
  -4   2  13       75.99       75.33      1.18 o
  -3   2  13        2.34        2.39      0.26 o
  -2   2  13        0.99        1.22      0.21 o
  -1   2  13        4.31        5.77      0.54 o
   0   2  13        0.09        0.07      0.16 o
   1   2  13        0.14        1.06      0.28 o
  -7   3  13        0.04        0.14      0.15 o
  -6   3  13       47.76       49.16      1.05 o
  -5   3  13       10.70       11.89      0.46 o
  -4   3  13       40.03       40.02      0.84 o
  -3   3  13       45.67       45.25      0.84 o
  -2   3  13        4.01        3.03      0.30 o
  -1   3  13        0.47        0.32      0.16 o
   0   3  13        7.99        7.21      0.55 o
  -6   4  13       30.33       38.39      0.94 o
  -5   4  13        7.62        7.78      0.37 o
  -4   4  13       40.85       50.30      1.07 o
  -3   4  13        1.14        0.39      0.23 o
  -2   4  13       26.07       25.57      0.86 o
  -1   4  13        7.25        7.08      0.44 o
  -6   0  14       18.62       18.08      0.77 o
  -4   0  14       12.43       12.42      0.75 o
  -2   0  14       58.76       57.04      2.83 o
  -6   1  14       74.90       81.59      1.28 o
  -5   1  14       31.93       36.08      0.66 o
  -4   1  14      327.61      354.26      3.75 o
  -3   1  14        7.27        8.42      0.40 o
  -2   1  14       24.15       25.71      1.29 o
  -1   1  14      144.32      142.74      3.48 o
  -6   2  14       66.61       62.91      1.13 o
  -5   2  14      109.66      111.68      1.73 o
  -4   2  14       21.93       24.64      0.66 o
  -3   2  14        9.14       10.11      0.47 o
  -2   2  14        2.18        3.58      0.51 o
  -1   2  14       26.79       26.61      1.10 o
  -5   3  14      204.25      204.97      2.69 o
  -4   3  14       22.45       25.29      0.70 o
  -3   3  14        6.47        6.39      0.49 o
  -2   3  14       33.35       38.44      1.11 o
 
